# Supplementary material for: Chlorido(1,2-dimethyl-1H-imidazole-κN 3){2-[(diphen­oxy­phosphan­yl)­oxy]phenyl-κ2 C 1,P}palladium(II)
Source: Acta Crystallogr Sect E Struct Rep Online. 2012 Jan 31;68(Pt 2):m227–8. doi: 10.1107/S1600536812003431 (PMC3274940; doi:10.1107/S1600536812003431)
Supplement: Supplementary file 1 [file e-68-0m227-sup1.cif]

##############################################################################
#                                                                            #
# This CIF contains the data in a paper accepted for publication in          #
# Acta Crystallographica Section E. It conforms to the requirements of       #
# Notes for Authors for Acta Crystallographica Section E, and has been       #
# peer reviewed under the auspices of the IUCr Commission on Journals.       #
#                                                                            #
# Full details of the Crystallographic Information File format               #
# are given in the paper "The Crystallographic Information File (CIF):       #
# a New Standard Archive File for Crystallography" by S. R. Hall, F. H.      #
# Allen and I. D. Brown [Acta Cryst. (1991), A47, 655-685].                  #
#                                                                            #
# The current version of the core CIF dictionary is obtainable from          #
# ftp://ftp.iucr.org/pub/cif_core.dic.                                       #
#                                                                            #
# Software is freely available for graphical display of the structure(s)     #
# in this CIF. For information consult the CIF software page                 #
# http://www.iucr.org/resources/cif/software.                                #
#                                                                            #
# This file may be used for bona fide research purposes within the           #
# scientific community so long as proper attribution is given to the journal # 
# article from which it was obtained.                                        #
#                                                                            #
##############################################################################
data_global
_audit_creation_method     'SHELXL-97 CIF and IUCr template'
_journal_date_recd_electronic     2012-01-24
_journal_date_accepted     2012-01-26
_journal_name_full     'Acta Crystallographica, Section E'
_journal_year     2012
_journal_volume     68
_journal_issue      2
_journal_page_first     m227
_journal_page_last     m228
_journal_paper_category     QM
_journal_paper_doi     10.1107/S1600536812003431
_journal_coeditor_code     BT5799
_publ_contact_author_name     'Andrzej Gniewek'
_publ_contact_author_address
;
 Faculty of Chemistry
 University of Wroc\/law
 14 F. Joliot-Curie
 50-383 Wroc\/law
 Poland
;
_publ_contact_author_email     'andrzej@netesa.com'
_publ_contact_author_fax     '+48 713757356'
_publ_contact_author_phone     '+48 713757315'
_publ_section_title
;\
Chlorido(1,2-dimethyl-1<i>H</i>-imidazole-\k<i>N</i>^3^){2-\
[(diphenoxyphosphanyl)oxy]phenyl-\k^2^<i>C</i>^1^,<i>P</i>}palladium(II)
;
loop_
    _publ_author_name
    _publ_author_address
    'B\/laszczyk, Izabela'
;
 Faculty of Chemistry
 University of Wroc\/law
 14 F. Joliot-Curie
 50-383 Wroc\/law
 Poland
;
    'Trzeciak, Anna M.'
;
 Faculty of Chemistry
 University of Wroc\/law
 14 F. Joliot-Curie
 50-383 Wroc\/law
 Poland
;
    'Gniewek, Andrzej'
;
 Faculty of Chemistry
 University of Wroc\/law
 14 F. Joliot-Curie
 50-383 Wroc\/law
 Poland
;
data_I
_chemical_name_systematic
;
Chlorido(1,2-dimethyl-1<i>H</i>-imidazole-\k<i>N</i>^3^){2-
[(diphenoxyphosphanyl)oxy]phenyl-\k^2^<i>C</i>^1^,<i>P</i>}palladium(II)
;
_chemical_name_common     ?
_chemical_formula_moiety     'C23 H22 Cl N2 O3 P Pd'
_chemical_formula_sum     'C23 H22 Cl N2 O3 P Pd'
_chemical_formula_iupac     '[Pd (C18 H14 O3 P) Cl (C5 H8 N2)]'
_chemical_formula_weight     547.25
_chemical_melting_point     ?
_symmetry_cell_setting     triclinic
_symmetry_space_group_name_H-M     'P -1'
_symmetry_space_group_name_Hall     '-P 1'
loop_
    _symmetry_equiv_pos_as_xyz
    'x, y, z'
    '-x, -y, -z'
_cell_length_a     9.212(4)
_cell_length_b     9.370(4)
_cell_length_c     14.295(5)
_cell_angle_alpha     85.30(3)
_cell_angle_beta     84.83(3)
_cell_angle_gamma     69.08(3)
_cell_volume     1146.2(8)
_cell_formula_units_Z     2
_cell_measurement_reflns_used     8960
_cell_measurement_theta_min     5.00
_cell_measurement_theta_max     27.50
_cell_measurement_temperature     100(2)
_exptl_crystal_description     'plate'
_exptl_crystal_colour     'colorless'
_exptl_crystal_size_max     0.34
_exptl_crystal_size_mid     0.16
_exptl_crystal_size_min     0.12
_exptl_crystal_density_diffrn     1.586
_exptl_crystal_density_meas     ?
_exptl_crystal_density_method     'not measured'
_exptl_crystal_F_000     552
_exptl_absorpt_coefficient_mu     1.023
_exptl_absorpt_correction_type     analytical
_exptl_absorpt_process_details     '(CrysAlis RED; Oxford Diffraction, 2010)'
_exptl_absorpt_correction_T_min     0.812
_exptl_absorpt_correction_T_max     0.908
_exptl_special_details
;
The crystal was placed in the cold stream of an open-flow nitrogen cryostat
(Cosier & Glazer, 1986) operating at 100 K. Analytical numeric absorption
correction was carried out with <i>CrysAlis RED</i> (Oxford Diffraction, 2010)
using a multifaceted crystal model (Clark & Reid, 1995).
;
_diffrn_ambient_temperature     100(2)
_diffrn_radiation_type     'MoK\a'
_diffrn_radiation_wavelength     0.71073
_diffrn_radiation_source     'fine-focus sealed tube'
_diffrn_radiation_monochromator     'graphite'
_diffrn_measurement_device_type     'Kuma KM-4 CCD'
_diffrn_measurement_method     '\w'
_diffrn_detector_area_resol_mean     ?
_diffrn_reflns_number     12801
_diffrn_reflns_av_R_equivalents     0.0230
_diffrn_reflns_av_sigmaI/netI     0.0234
_diffrn_reflns_theta_min     5.0
_diffrn_reflns_theta_max     27.49
_diffrn_reflns_theta_full     27.50
_diffrn_measured_fraction_theta_max     0.974
_diffrn_measured_fraction_theta_full     0.974
_diffrn_reflns_limit_h_min     -11
_diffrn_reflns_limit_h_max     11
_diffrn_reflns_limit_k_min     -12
_diffrn_reflns_limit_k_max     10
_diffrn_reflns_limit_l_min     -18
_diffrn_reflns_limit_l_max     18
_diffrn_standards_number     0
_diffrn_standards_interval_count     .
_diffrn_standards_interval_time     .
_diffrn_standards_decay_%     ?
_refine_special_details
;
Refinement of <i>F</i>^2^ against ALL reflections. The weighted <i>R</i>-factor
<i>wR</i> and goodness of fit <i>S</i> are based on <i>F</i>^2^, conventional
<i>R</i>-factors <i>R</i> are based on <i>F</i>, with <i>F</i> set to zero for
negative <i>F</i>^2^. The threshold expression of <i>F</i>^2^ >
2\s(<i>F</i>^2^) is used only for calculating <i>R</i>-factors(gt) <i>etc</i>.
and is not relevant to the choice of reflections for refinement.
<i>R</i>-factors based on <i>F</i>^2^ are statistically about twice as large
as those based on <i>F</i> and <i>R</i>- factors based on ALL data will be
even larger.
;
_reflns_number_total     5113
_reflns_number_gt     4855
_reflns_threshold_expression     I>2\s(I)
_refine_ls_structure_factor_coef     Fsqd
_refine_ls_matrix_type     full
_refine_ls_R_factor_all     0.0314
_refine_ls_R_factor_gt     0.0294
_refine_ls_wR_factor_gt     0.0818
_refine_ls_wR_factor_ref     0.0822
_refine_ls_goodness_of_fit_ref     1.365
_refine_ls_restrained_S_all     1.365
_refine_ls_number_reflns     5113
_refine_ls_number_parameters     319
_refine_ls_number_restraints     0
_refine_ls_hydrogen_treatment     constr
_refine_ls_weighting_scheme     calc
_refine_ls_weighting_details
         'calc w=1/[\s^2^(Fo^2^)+(0.0102P)^2^+2.9228P] where P=(Fo^2^+2Fc^2^)/3'
_atom_sites_solution_hydrogens     geom
_atom_sites_solution_primary     heavy
_atom_sites_solution_secondary     difmap
_refine_ls_shift/su_max     0.001
_refine_ls_shift/su_mean     0.000
_refine_diff_density_max     0.385
_refine_diff_density_min     -0.399
_refine_ls_extinction_method     'none'
_refine_ls_extinction_coef     ?
loop_
    _atom_type_symbol
    _atom_type_description
    _atom_type_scat_dispersion_real
    _atom_type_scat_dispersion_imag
    _atom_type_scat_source
    'C' 'C' 0.0033 0.0016
                         'International Tables Vol C Tables 4.2.6.8 and 6.1.1.4'
    'H' 'H' 0.0000 0.0000
                         'International Tables Vol C Tables 4.2.6.8 and 6.1.1.4'
    'N' 'N' 0.0061 0.0033
                         'International Tables Vol C Tables 4.2.6.8 and 6.1.1.4'
    'O' 'O' 0.0106 0.0060
                         'International Tables Vol C Tables 4.2.6.8 and 6.1.1.4'
    'P' 'P' 0.1023 0.0942
                         'International Tables Vol C Tables 4.2.6.8 and 6.1.1.4'
    'Cl' 'Cl' 0.1484 0.1585
                         'International Tables Vol C Tables 4.2.6.8 and 6.1.1.4'
    'Pd' 'Pd' -0.9988 1.0072
                         'International Tables Vol C Tables 4.2.6.8 and 6.1.1.4'
_computing_data_collection     'CrysAlis CCD (Oxford Diffraction, 2010)'
_computing_cell_refinement     'CrysAlis RED (Oxford Diffraction, 2010)'
_computing_data_reduction     'CrysAlis RED (Oxford Diffraction, 2010)'
_computing_structure_solution     'SHELXS97 (Sheldrick, 2008)'
_computing_structure_refinement     'SHELXL97 (Sheldrick, 2008)'
_computing_molecular_graphics     'ORTEP-3 (Farrugia, 1997)'
_computing_publication_material     'SHELXL97 (Sheldrick, 2008)'
loop_
    _atom_site_type_symbol
    _atom_site_label
    _atom_site_fract_x
    _atom_site_fract_y
    _atom_site_fract_z
    _atom_site_U_iso_or_equiv
    _atom_site_adp_type
    _atom_site_calc_flag
    _atom_site_refinement_flags
    _atom_site_occupancy
    _atom_site_symmetry_multiplicity
    _atom_site_disorder_assembly
    _atom_site_disorder_group
    Pd Pd 0.17867(3) 0.19205(3) 0.287224(16) 0.01206(7) Uani d . 1 1 . .
    Cl Cl 0.37905(9) 0.25690(9) 0.34805(6) 0.01847(16) Uani d . 1 1 . .
    P P 0.32350(9) 0.07995(9) 0.16750(6) 0.01384(16) Uani d . 1 1 . .
    O O1 0.2280(3) -0.0022(3) 0.11667(16) 0.0180(5) Uani d . 1 1 . .
    O O2 0.3945(3) 0.1646(3) 0.08571(17) 0.0218(5) Uani d . 1 1 A .
    O O3 0.4854(2) -0.0534(2) 0.18349(16) 0.0173(5) Uani d . 1 1 . .
    C C11 0.0240(4) 0.1235(3) 0.2318(2) 0.0150(6) Uani d . 1 1 . .
    C C12 0.0744(4) 0.0299(3) 0.1564(2) 0.0150(6) Uani d . 1 1 . .
    C C13 -0.0176(4) -0.0347(4) 0.1165(2) 0.0209(7) Uani d . 1 1 . .
    H H13 0.0237 -0.1021 0.0668 0.025 Uiso calc R 1 1 . .
    C C14 -0.1716(4) 0.0014(4) 0.1510(3) 0.0226(7) Uani d . 1 1 . .
    H H14 -0.2374 -0.0405 0.1244 0.027 Uiso calc R 1 1 . .
    C C15 -0.2290(4) 0.0983(4) 0.2240(3) 0.0212(7) Uani d . 1 1 . .
    H H15 -0.3349 0.1245 0.2467 0.025 Uiso calc R 1 1 . .
    C C16 -0.1326(4) 0.1576(4) 0.2644(2) 0.0172(6) Uani d . 1 1 . .
    H H16 -0.1735 0.2227 0.3153 0.021 Uiso calc R 1 1 . .
    C C21 0.3189(4) 0.3137(4) 0.0487(2) 0.0192(7) Uani d . 1 1 . .
    C C22A 0.2635(12) 0.3470(9) -0.0393(6) 0.0265(18) Uani d P 0.512(8) 1 A 1
    H H22A 0.2646 0.2664 -0.0760 0.032 Uiso calc PR 0.512(8) 1 A 1
    C C23A 0.2057(12) 0.4969(9) -0.0752(6) 0.0266(18) Uani d P 0.512(8) 1 A 1
    H H23A 0.1703 0.5151 -0.1369 0.032 Uiso calc PR 0.512(8) 1 A 1
    C C22B 0.2028(10) 0.3323(9) -0.0075(6) 0.0205(16) Uani d P 0.488(8) 1 A 2
    H H22B 0.1667 0.2512 -0.0155 0.025 Uiso calc PR 0.488(8) 1 A 2
    C C23B 0.1383(11) 0.4748(10) -0.0532(6) 0.0242(18) Uani d P 0.488(8) 1 A 2
    H H23B 0.0588 0.4931 -0.0954 0.029 Uiso calc PR 0.488(8) 1 A 2
    C C24 0.1979(5) 0.6019(5) -0.0343(4) 0.0454(13) Uani d . 1 1 . .
    H H24 0.1632 0.7006 -0.0654 0.054 Uiso calc R 1 1 A 1
    C C25A 0.2420(8) 0.5870(8) 0.0695(5) 0.0246(18) Uani d P 0.512(8) 1 A 1
    H H25A 0.2305 0.6729 0.1044 0.030 Uiso calc PR 0.512(8) 1 A 1
    C C26A 0.2995(8) 0.4382(8) 0.1067(6) 0.0235(18) Uani d P 0.512(8) 1 A 1
    H H26A 0.3260 0.4183 0.1704 0.028 Uiso calc PR 0.512(8) 1 A 1
    C C25B 0.3224(9) 0.5607(8) 0.0083(5) 0.0251(19) Uani d P 0.488(8) 1 A 2
    H H25B 0.3752 0.6314 0.0077 0.030 Uiso calc PR 0.488(8) 1 A 2
    C C26B 0.3876(8) 0.4183(8) 0.0560(5) 0.0179(17) Uani d P 0.488(8) 1 A 2
    H H26B 0.4758 0.3959 0.0919 0.022 Uiso calc PR 0.488(8) 1 A 2
    C C31 0.4900(4) -0.1763(4) 0.2486(2) 0.0176(6) Uani d . 1 1 . .
    C C32 0.4921(5) -0.3100(4) 0.2149(3) 0.0357(10) Uani d . 1 1 . .
    H H32 0.4843 -0.3176 0.1498 0.043 Uiso calc R 1 1 . .
    C C33 0.5056(7) -0.4331(5) 0.2778(3) 0.0476(13) Uani d . 1 1 . .
    H H33 0.5091 -0.5271 0.2555 0.057 Uiso calc R 1 1 . .
    C C34 0.5142(5) -0.4215(4) 0.3726(3) 0.0315(9) Uani d . 1 1 . .
    H H34 0.5214 -0.5065 0.4154 0.038 Uiso calc R 1 1 . .
    C C35 0.5123(4) -0.2865(4) 0.4047(3) 0.0250(7) Uani d . 1 1 . .
    H H35 0.5190 -0.2786 0.4699 0.030 Uiso calc R 1 1 . .
    C C36 0.5005(4) -0.1614(4) 0.3424(2) 0.0218(7) Uani d . 1 1 . .
    H H36 0.4997 -0.0680 0.3642 0.026 Uiso calc R 1 1 . .
    N N41 0.0314(3) 0.2786(3) 0.40502(19) 0.0162(5) Uani d . 1 1 . .
    C C42 0.0513(4) 0.2164(4) 0.4918(2) 0.0173(6) Uani d . 1 1 . .
    N N43 -0.0556(3) 0.3072(3) 0.5523(2) 0.0215(6) Uani d . 1 1 . .
    C C44 -0.1489(4) 0.4326(4) 0.5023(3) 0.0247(7) Uani d . 1 1 . .
    H H44 -0.2346 0.5153 0.5266 0.030 Uiso calc R 1 1 . .
    C C45 -0.0937(4) 0.4145(4) 0.4108(2) 0.0214(7) Uani d . 1 1 . .
    H H45 -0.1345 0.4839 0.3593 0.026 Uiso calc R 1 1 . .
    C C46 0.1716(4) 0.0676(4) 0.5190(3) 0.0248(7) Uani d . 1 1 . .
    H H46A 0.2526 0.0860 0.5510 0.037 Uiso calc R 1 1 . .
    H H46B 0.2184 0.0114 0.4625 0.037 Uiso calc R 1 1 . .
    H H46C 0.1232 0.0074 0.5614 0.037 Uiso calc R 1 1 . .
    C C47 -0.0743(5) 0.2778(5) 0.6540(3) 0.0351(9) Uani d . 1 1 . .
    H H47A -0.1217 0.1991 0.6667 0.053 Uiso calc R 1 1 . .
    H H47B -0.1417 0.3723 0.6829 0.053 Uiso calc R 1 1 . .
    H H47C 0.0278 0.2423 0.6806 0.053 Uiso calc R 1 1 . .
loop_
    _atom_site_aniso_label
    _atom_site_aniso_U_11
    _atom_site_aniso_U_22
    _atom_site_aniso_U_33
    _atom_site_aniso_U_12
    _atom_site_aniso_U_13
    _atom_site_aniso_U_23
    Pd 0.01199(11) 0.01131(11) 0.01229(12) -0.00371(8) 0.00158(8) -0.00174(8)
    Cl 0.0169(3) 0.0196(4) 0.0210(4) -0.0083(3) 0.0018(3) -0.0075(3)
    P 0.0139(4) 0.0121(4) 0.0140(4) -0.0037(3) 0.0029(3) -0.0007(3)
    O1 0.0159(11) 0.0207(11) 0.0161(11) -0.0048(9) 0.0028(9) -0.0058(9)
    O2 0.0257(12) 0.0151(11) 0.0198(12) -0.0046(9) 0.0103(10) 0.0012(9)
    O3 0.0136(10) 0.0136(10) 0.0230(12) -0.0038(8) 0.0031(9) 0.0001(9)
    C11 0.0141(14) 0.0149(14) 0.0156(14) -0.0049(11) -0.0022(11) 0.0028(12)
    C12 0.0144(14) 0.0152(14) 0.0137(14) -0.0040(11) -0.0001(11) 0.0022(12)
    C13 0.0262(17) 0.0216(16) 0.0154(15) -0.0087(14) -0.0018(13) -0.0024(13)
    C14 0.0221(17) 0.0251(17) 0.0249(17) -0.0131(14) -0.0060(14) 0.0014(14)
    C15 0.0161(15) 0.0214(16) 0.0269(18) -0.0082(13) -0.0014(13) 0.0020(14)
    C16 0.0166(15) 0.0151(14) 0.0184(15) -0.0044(12) 0.0019(12) -0.0015(12)
    C21 0.0191(15) 0.0187(16) 0.0175(15) -0.0059(12) 0.0039(12) 0.0026(13)
    C22A 0.041(5) 0.020(4) 0.019(4) -0.012(3) 0.008(4) -0.005(3)
    C23A 0.033(5) 0.022(4) 0.017(4) -0.002(3) 0.000(3) 0.006(3)
    C22B 0.020(4) 0.020(4) 0.023(4) -0.009(3) 0.000(3) -0.001(3)
    C23B 0.020(4) 0.030(4) 0.022(4) -0.008(3) -0.003(3) 0.005(3)
    C24 0.027(2) 0.037(3) 0.062(3) -0.0071(18) 0.000(2) 0.034(2)
    C25A 0.025(4) 0.018(3) 0.032(4) -0.009(3) -0.003(3) -0.003(3)
    C26A 0.020(4) 0.019(3) 0.030(4) -0.006(3) -0.007(3) 0.000(3)
    C25B 0.035(4) 0.022(4) 0.022(4) -0.016(3) -0.001(3) 0.003(3)
    C26B 0.023(4) 0.021(3) 0.011(3) -0.010(3) -0.003(3) 0.001(3)
    C31 0.0125(14) 0.0144(14) 0.0250(17) -0.0040(11) -0.0034(12) 0.0035(13)
    C32 0.060(3) 0.0213(18) 0.032(2) -0.0178(18) -0.025(2) 0.0042(16)
    C33 0.084(4) 0.022(2) 0.049(3) -0.028(2) -0.038(3) 0.0105(19)
    C34 0.037(2) 0.0216(18) 0.039(2) -0.0123(16) -0.0185(18) 0.0119(16)
    C35 0.0239(17) 0.0234(17) 0.0231(17) -0.0028(14) -0.0045(14) 0.0020(14)
    C36 0.0235(17) 0.0168(15) 0.0232(17) -0.0047(13) 0.0000(13) -0.0034(13)
    N41 0.0158(12) 0.0161(13) 0.0165(13) -0.0053(10) 0.0010(10) -0.0036(10)
    C42 0.0157(15) 0.0180(15) 0.0183(15) -0.0060(12) 0.0014(12) -0.0030(12)
    N43 0.0237(14) 0.0236(14) 0.0147(13) -0.0057(12) 0.0033(11) -0.0035(11)
    C44 0.0250(17) 0.0212(17) 0.0212(17) -0.0006(14) 0.0031(14) -0.0028(14)
    C45 0.0211(16) 0.0174(16) 0.0217(17) -0.0019(13) 0.0000(13) -0.0028(13)
    C46 0.0254(18) 0.0217(17) 0.0205(17) -0.0012(14) 0.0006(14) 0.0026(14)
    C47 0.042(2) 0.038(2) 0.0152(17) -0.0047(18) 0.0085(16) -0.0018(16)
_geom_special_details
;
All e.s.d.'s (except the e.s.d. in the dihedral angle between two l.s. planes)
are estimated using the full covariance matrix. The cell e.s.d.'s are taken
into account individually in the estimation of e.s.d.'s in distances, angles
and torsion angles; correlations between e.s.d.'s in cell parameters are only
used when they are defined by crystal symmetry. An approximate (isotropic)
treatment of cell e.s.d.'s is used for estimating e.s.d.'s involving l.s.
planes.
;
loop_
    _geom_bond_atom_site_label_1
    _geom_bond_atom_site_label_2
    _geom_bond_site_symmetry_2
    _geom_bond_distance
    _geom_bond_publ_flag
    Pd C11 . 2.003(3) yes
    Pd N41 . 2.088(3) yes
    Pd P . 2.1667(12) yes
    Pd Cl . 2.3890(12) yes
    P O2 . 1.582(2) no
    P O3 . 1.588(2) no
    P O1 . 1.607(3) no
    O1 C12 . 1.412(4) no
    O2 C21 . 1.403(4) no
    O3 C31 . 1.411(4) no
    C11 C12 . 1.386(5) no
    C11 C16 . 1.404(5) no
    C12 C13 . 1.385(5) no
    C13 C14 . 1.388(5) no
    C13 H13 . 0.9500 no
    C14 C15 . 1.380(5) no
    C14 H14 . 0.9500 no
    C15 C16 . 1.388(5) no
    C15 H15 . 0.9500 no
    C16 H16 . 0.9500 no
    C21 C22B . 1.348(8) no
    C21 C26B . 1.358(8) no
    C21 C22A . 1.370(8) no
    C21 C26A . 1.437(8) no
    C22A C23A . 1.385(11) no
    C22A H22A . 0.9500 no
    C23A C24 . 1.162(10) no
    C23A H23A . 0.9500 no
    C22B C23B . 1.386(11) no
    C22B H22B . 0.9500 no
    C23B C24 . 1.530(10) no
    C23B H23B . 0.9500 no
    C24 C25A . 1.556(10) no
    C24 C25B . 1.267(10) no
    C24 H24 . 0.9500 no
    C25A C26A . 1.381(11) no
    C25A H25A . 0.9500 no
    C26A H26A . 0.9500 no
    C25B C26B . 1.400(11) no
    C25B H25B . 0.9500 no
    C26B H26B . 0.9500 no
    C31 C32 . 1.373(5) no
    C31 C36 . 1.375(5) no
    C32 C33 . 1.379(5) no
    C32 H32 . 0.9500 no
    C33 C34 . 1.379(5) no
    C33 H33 . 0.9500 no
    C34 C35 . 1.375(5) no
    C34 H34 . 0.9500 no
    C35 C36 . 1.390(5) no
    C35 H35 . 0.9500 no
    C36 H36 . 0.9500 no
    N41 C42 . 1.326(4) no
    N41 C45 . 1.381(4) no
    C42 N43 . 1.345(4) no
    C42 C46 . 1.486(4) no
    N43 C44 . 1.372(4) no
    N43 C47 . 1.464(4) no
    C44 C45 . 1.361(4) no
    C44 H44 . 0.9500 no
    C45 H45 . 0.9500 no
    C46 H46A . 0.9800 no
    C46 H46B . 0.9800 no
    C46 H46C . 0.9800 no
    C47 H47A . 0.9800 no
    C47 H47B . 0.9800 no
    C47 H47C . 0.9800 no
loop_
    _geom_angle_atom_site_label_1
    _geom_angle_atom_site_label_2
    _geom_angle_atom_site_label_3
    _geom_angle_site_symmetry_1
    _geom_angle_site_symmetry_3
    _geom_angle
    _geom_angle_publ_flag
    P Pd Cl . . 94.52(4) yes
    P Pd C11 . . 81.51(10) yes
    C11 Pd N41 . . 93.91(12) yes
    N41 Pd Cl . . 89.88(8) yes
    C11 Pd Cl . . 175.48(8) yes
    N41 Pd P . . 173.55(8) yes
    O2 P O3 . . 93.7(2) no
    O2 P O1 . . 105.7(2) no
    O3 P O1 . . 103.4(2) no
    O3 P Pd . . 119.78(9) no
    O2 P Pd . . 124.07(9) no
    O1 P Pd . . 107.73(9) no
    C12 O1 P . . 113.1(2) no
    C21 O2 P . . 125.1(2) no
    C31 O3 P . . 119.2(2) no
    C12 C11 C16 . . 115.9(3) no
    C12 C11 Pd . . 118.3(2) no
    C16 C11 Pd . . 125.8(2) no
    C13 C12 C11 . . 123.9(3) no
    C13 C12 O1 . . 117.2(3) no
    C11 C12 O1 . . 118.9(3) no
    C12 C13 C14 . . 118.4(3) no
    C12 C13 H13 . . 120.8 no
    C14 C13 H13 . . 120.8 no
    C15 C14 C13 . . 120.0(3) no
    C15 C14 H14 . . 120.0 no
    C13 C14 H14 . . 120.0 no
    C14 C15 C16 . . 120.3(3) no
    C14 C15 H15 . . 119.9 no
    C16 C15 H15 . . 119.9 no
    C15 C16 C11 . . 121.5(3) no
    C15 C16 H16 . . 119.2 no
    C11 C16 H16 . . 119.2 no
    C22B C21 C26B . . 124.7(5) no
    C22B C21 O2 . . 116.3(4) no
    C26B C21 O2 . . 117.5(4) no
    C22A C21 O2 . . 123.8(4) no
    C26A C21 O2 . . 117.7(4) no
    C22A C21 C26A . . 118.5(5) no
    C21 C22A C23A . . 120.6(7) no
    C21 C22A H22A . . 119.7 no
    C23A C22A H22A . . 119.7 no
    C24 C23A C22A . . 123.9(7) no
    C24 C23A H23A . . 118.0 no
    C22A C23A H23A . . 118.0 no
    C21 C22B C23B . . 117.2(7) no
    C21 C22B H22B . . 121.4 no
    C23B C22B H22B . . 121.4 no
    C22B C23B C24 . . 118.6(7) no
    C22B C23B H23B . . 120.7 no
    C24 C23B H23B . . 120.7 no
    C23B C24 C25B . . 116.2(5) no
    C23A C24 C25A . . 122.5(5) no
    C23A C24 H24 . . 118.7 no
    C25B C24 H24 . . 118.5 no
    C23B C24 H24 . . 123.3 no
    C25A C24 H24 . . 118.7 no
    C26A C25A C24 . . 114.3(7) no
    C26A C25A H25A . . 122.9 no
    C24 C25A H25A . . 122.9 no
    C25A C26A C21 . . 119.7(7) no
    C25A C26A H26A . . 120.1 no
    C21 C26A H26A . . 120.1 no
    C26B C25B C24 . . 124.5(7) no
    C24 C25B H25B . . 117.8 no
    C26B C25B H25B . . 117.8 no
    C21 C26B C25B . . 116.9(7) no
    C21 C26B H26B . . 121.5 no
    C25B C26B H26B . . 121.5 no
    C32 C31 C36 . . 122.2(4) no
    C32 C31 O3 . . 118.3(3) no
    C36 C31 O3 . . 119.4(3) no
    C31 C32 C33 . . 118.4(4) no
    C31 C32 H32 . . 120.8 no
    C33 C32 H32 . . 120.8 no
    C32 C33 C34 . . 120.9(4) no
    C32 C33 H33 . . 119.5 no
    C34 C33 H33 . . 119.5 no
    C35 C34 C33 . . 119.7(4) no
    C35 C34 H34 . . 120.2 no
    C33 C34 H34 . . 120.2 no
    C34 C35 C36 . . 120.4(4) no
    C34 C35 H35 . . 119.8 no
    C36 C35 H35 . . 119.8 no
    C31 C36 C35 . . 118.4(4) no
    C31 C36 H36 . . 120.8 no
    C35 C36 H36 . . 120.8 no
    C42 N41 C45 . . 106.8(3) no
    C42 N41 Pd . . 124.8(3) no
    C45 N41 Pd . . 128.1(3) no
    N41 C42 N43 . . 109.9(3) no
    N41 C42 C46 . . 125.5(3) no
    N43 C42 C46 . . 124.6(3) no
    C42 N43 C44 . . 108.4(3) no
    C42 N43 C47 . . 126.7(3) no
    C44 N43 C47 . . 124.9(3) no
    C45 C44 N43 . . 106.1(3) no
    C45 C44 H44 . . 127.0 no
    N43 C44 H44 . . 127.0 no
    C44 C45 N41 . . 108.8(3) no
    C44 C45 H45 . . 125.6 no
    N41 C45 H45 . . 125.6 no
    C42 C46 H46A . . 109.5 no
    C42 C46 H46B . . 109.5 no
    H46A C46 H46B . . 109.5 no
    C42 C46 H46C . . 109.5 no
    H46A C46 H46C . . 109.5 no
    H46B C46 H46C . . 109.5 no
    N43 C47 H47A . . 109.5 no
    N43 C47 H47B . . 109.5 no
    H47A C47 H47B . . 109.5 no
    N43 C47 H47C . . 109.5 no
    H47A C47 H47C . . 109.5 no
    H47B C47 H47C . . 109.5 no
loop_
    _geom_torsion_atom_site_label_1
    _geom_torsion_atom_site_label_2
    _geom_torsion_atom_site_label_3
    _geom_torsion_atom_site_label_4
    _geom_torsion_site_symmetry_1
    _geom_torsion_site_symmetry_2
    _geom_torsion_site_symmetry_3
    _geom_torsion_site_symmetry_4
    _geom_torsion
    _geom_torsion_publ_flag
    C11 Pd P O2 . . . . 118.0(2) no
    Cl Pd P O2 . . . . -64.2(2) no
    C11 Pd P O3 . . . . -123.6(2) no
    Cl Pd P O3 . . . . 54.20(10)
                               no
    C11 Pd P O1 . . . . -6.0(2) no
    Cl Pd P O1 . . . . 171.79(9) no
    O2 P O1 C12 . . . . -129.3(2) no
    O3 P O1 C12 . . . . 132.9(2) no
    Pd P O1 C12 . . . . 5.2(2) no
    O3 P O2 C21 . . . . -167.0(3) no
    O1 P O2 C21 . . . . 88.0(3) no
    Pd P O2 C21 . . . . -36.9(3) no
    O2 P O3 C31 . . . . -175.5(2) no
    O1 P O3 C31 . . . . -68.4(3) no
    Pd P O3 C31 . . . . 51.4(3) no
    N41 Pd C11 C12 . . . . -168.8(2) no
    P Pd C11 C12 . . . . 6.7(2) no
    N41 Pd C11 C16 . . . . 9.0(3) no
    P Pd C11 C16 . . . . -175.6(3) no
    C16 C11 C12 C13 . . . . -3.1(5) no
    Pd C11 C12 C13 . . . . 174.9(2) no
    C16 C11 C12 O1 . . . . 176.5(3) no
    Pd C11 C12 O1 . . . . -5.5(4) no
    P O1 C12 C13 . . . . 179.3(3) no
    P O1 C12 C11 . . . . -0.3(3) no
    C11 C12 C13 C14 . . . . 3.0(5) no
    O1 C12 C13 C14 . . . . -176.7(3) no
    C12 C13 C14 C15 . . . . -0.7(5) no
    C13 C14 C15 C16 . . . . -1.2(5) no
    C14 C15 C16 C11 . . . . 1.0(5) no
    C12 C11 C16 C15 . . . . 1.0(4) no
    Pd C11 C16 C15 . . . . -176.8(2) no
    P O2 C21 C22B . . . . -74.0(6) no
    P O2 C21 C26B . . . . 119.1(6) no
    P O2 C21 C22A . . . . -109.2(6) no
    P O2 C21 C26A . . . . 70.9(6) no
    O2 C21 C22A C23A . . . . -172.8(6) no
    C26A C21 C22A C23A . . . . 7.0(12) no
    C21 C22A C23A C24 . . . . -1.3(12) no
    C26B C21 C22B C23B . . . . -7.2(12) no
    O2 C21 C22B C23B . . . . -173.0(6) no
    C21 C22B C23B C24 . . . . -2.3(12) no
    C22A C23A C24 C25A . . . . -4.1(12) no
    C22B C23B C24 C25B . . . . 12.9(12) no
    C23A C24 C25A C26A . . . . 3.6(9) no
    C24 C25A C26A C21 . . . . 2.2(9) no
    C22A C21 C26A C25A . . . . -7.2(9) no
    O2 C21 C26A C25A . . . . 172.6(6) no
    C22B C21 C26B C25B . . . . 6.3(9) no
    O2 C21 C26B C25B . . . . 171.9(6) no
    C24 C25B C26B C21 . . . . 6.0(12) no
    P O3 C31 C32 . . . . 99.1(3) no
    P O3 C31 C36 . . . . -84.2(3) no
    C36 C31 C32 C33 . . . . -0.2(6) no
    O3 C31 C32 C33 . . . . 176.3(4) no
    C31 C32 C33 C34 . . . . 1.1(8) no
    C32 C33 C34 C35 . . . . -1.3(7) no
    C33 C34 C35 C36 . . . . 0.5(6) no
    C32 C31 C36 C35 . . . . -0.5(5) no
    O3 C31 C36 C35 . . . . -177.0(3) no
    C34 C35 C36 C31 . . . . 0.4(5) no
    C11 Pd N41 C42 . . . . 109.1(3) no
    Cl Pd N41 C42 . . . . -68.4(3) no
    C11 Pd N41 C45 . . . . -77.3(3) no
    Cl Pd N41 C45 . . . . 105.2(3) no
    C45 N41 C42 N43 . . . . -0.2(4) no
    Pd N41 C42 N43 . . . . 174.6(2) no
    C45 N41 C42 C46 . . . . 179.0(3) no
    Pd N41 C42 C46 . . . . -6.3(5) no
    N41 C42 N43 C44 . . . . 0.4(4) no
    C46 C42 N43 C44 . . . . -178.7(3) no
    N41 C42 N43 C47 . . . . 178.8(4) no
    C46 C42 N43 C47 . . . . -0.3(6) no
    C42 N43 C44 C45 . . . . -0.5(4) no
    C47 N43 C44 C45 . . . . -179.0(4) no
    N43 C44 C45 N41 . . . . 0.5(4) no
    C42 N41 C45 C44 . . . . -0.2(4) no
    Pd N41 C45 C44 . . . . -174.7(2) no
loop_
    _geom_hbond_atom_site_label_D
    _geom_hbond_atom_site_label_H
    _geom_hbond_atom_site_label_A
    _geom_hbond_site_symmetry_A
    _geom_hbond_distance_DH
    _geom_hbond_distance_HA
    _geom_hbond_distance_DA
    _geom_hbond_angle_DHA
    _geom_hbond_publ_flag
    C14 H14 O3 1_455 0.95 2.66 3.365(4) 132 yes
    C15 H15 Cl 1_455 0.95 2.80 3.720(4) 162 yes
    C33 H33 Cl 1_545 0.95 2.88 3.541(4) 128 yes
    C35 H35 Cl 2_656 0.95 2.89 3.817(4) 164 yes
    C44 H44 Cl 2_566 0.95 2.78 3.651(4) 154 yes
_iucr_refine_instructions_details
;
TITL DIM
CELL 0.71073   9.2120   9.3700  14.2950  85.300  84.830  69.080
ZERR    2.00   0.0040   0.0040   0.0050   0.030   0.030   0.030
LATT 1
SFAC C H N O P CL PD
UNIT 46 44 4 6 2 2 2
TEMP -173
OMIT 0 55
L.S. 10
CONF
ACTA
BOND $H
FMAP 2
PLAN 20
WGHT    0.010200    2.922800
FVAR       3.19805   0.51163
PD    7    0.178675    0.192053    0.287224    11.00000    0.01199    0.01131 =
         0.01229   -0.00174    0.00158   -0.00371
CL    6    0.379048    0.256901    0.348051    11.00000    0.01688    0.01961 =
         0.02104   -0.00752    0.00178   -0.00834
P     5    0.323501    0.079952    0.167495    11.00000    0.01394    0.01212 =
         0.01398   -0.00073    0.00286   -0.00368
O1    4    0.228000   -0.002168    0.116667    11.00000    0.01593    0.02074 =
         0.01607   -0.00580    0.00283   -0.00478
O2    4    0.394486    0.164602    0.085706    11.00000    0.02570    0.01510 =
         0.01984    0.00122    0.01027   -0.00457
O3    4    0.485418   -0.053387    0.183487    11.00000    0.01359    0.01360 =
         0.02296    0.00014    0.00312   -0.00377
C11   1    0.023964    0.123514    0.231821    11.00000    0.01408    0.01486 =
         0.01556    0.00275   -0.00224   -0.00487
C12   1    0.074359    0.029880    0.156404    11.00000    0.01436    0.01520 =
         0.01367    0.00216   -0.00011   -0.00402
C13   1   -0.017613   -0.034664    0.116547    11.00000    0.02619    0.02165 =
         0.01536   -0.00240   -0.00181   -0.00870
AFIX  43
H13   2    0.023668   -0.102052    0.066794    11.00000   -1.20000
AFIX   0
C14   1   -0.171570    0.001445    0.151023    11.00000    0.02213    0.02505 =
         0.02491    0.00141   -0.00599   -0.01307
AFIX  43
H14   2   -0.237370   -0.040472    0.124391    11.00000   -1.20000
AFIX   0
C15   1   -0.229002    0.098295    0.224026    11.00000    0.01606    0.02139 =
         0.02687    0.00197   -0.00145   -0.00825
AFIX  43
H15   2   -0.334942    0.124500    0.246726    11.00000   -1.20000
AFIX   0
C16   1   -0.132583    0.157573    0.264417    11.00000    0.01659    0.01508 =
         0.01842   -0.00155    0.00191   -0.00440
AFIX  43
H16   2   -0.173462    0.222702    0.315298    11.00000   -1.20000
AFIX   0
C21   1    0.318946    0.313711    0.048653    11.00000    0.01911    0.01871 =
         0.01754    0.00256    0.00386   -0.00587
PART 1
C22A  1    0.263464    0.346959   -0.039273    21.00000    0.04051    0.01972 =
         0.01897   -0.00478    0.00834   -0.01175
AFIX  43
H22A  2    0.264618    0.266441   -0.075962    21.00000   -1.20000
AFIX   0
C23A  1    0.205696    0.496924   -0.075167    21.00000    0.03292    0.02245 =
         0.01697    0.00564   -0.00026   -0.00243
AFIX  43
H23A  2    0.170313    0.515075   -0.136938    21.00000   -1.20000
AFIX   0
PART 2
C22B  1    0.202806    0.332343   -0.007542   -21.00000    0.02045    0.01959 =
         0.02315   -0.00116   -0.00006   -0.00925
AFIX  43
H22B  2    0.166705    0.251233   -0.015494   -21.00000   -1.20000
AFIX   0
C23B  1    0.138297    0.474777   -0.053218   -21.00000    0.01990    0.02952 =
         0.02192    0.00473   -0.00337   -0.00806
AFIX  43
H23B  2    0.058756    0.493062   -0.095390   -21.00000   -1.20000
AFIX   0
PART 0
C24   1    0.197896    0.601889   -0.034279    11.00000    0.02656    0.03728 =
         0.06169    0.03406    0.00039   -0.00708
AFIX  43
H24   2    0.163244    0.700578   -0.065419    11.00000   -1.20000
AFIX   0
PART 1
C25A  1    0.242047    0.586962    0.069535    21.00000    0.02542    0.01754 =
         0.03235   -0.00269   -0.00320   -0.00873
AFIX  43
H25A  2    0.230475    0.672872    0.104390    21.00000   -1.20000
AFIX   0
C26A  1    0.299481    0.438225    0.106699    21.00000    0.02045    0.01912 =
         0.03041    0.00035   -0.00696   -0.00563
AFIX  43
H26A  2    0.326004    0.418325    0.170367    21.00000   -1.20000
AFIX   0
PART 2
C25B  1    0.322441    0.560745    0.008260   -21.00000    0.03516    0.02242 =
         0.02188    0.00259   -0.00090   -0.01613
AFIX  43
H25B  2    0.375202    0.631388    0.007713   -21.00000   -1.20000
AFIX   0
C26B  1    0.387593    0.418343    0.055997   -21.00000    0.02311    0.02119 =
         0.01144    0.00065   -0.00325   -0.01002
AFIX  43
H26B  2    0.475777    0.395932    0.091881   -21.00000   -1.20000
AFIX   0
PART 0
C31   1    0.490019   -0.176253    0.248631    11.00000    0.01250    0.01437 =
         0.02498    0.00348   -0.00344   -0.00404
C32   1    0.492060   -0.310028    0.214905    11.00000    0.05997    0.02128 =
         0.03200    0.00422   -0.02548   -0.01780
AFIX  43
H32   2    0.484318   -0.317625    0.149809    11.00000   -1.20000
AFIX   0
C33   1    0.505617   -0.433075    0.277783    11.00000    0.08382    0.02193 =
         0.04897    0.01054   -0.03821   -0.02797
AFIX  43
H33   2    0.509094   -0.527113    0.255537    11.00000   -1.20000
AFIX   0
C34   1    0.514204   -0.421541    0.372554    11.00000    0.03666    0.02160 =
         0.03869    0.01194   -0.01851   -0.01235
AFIX  43
H34   2    0.521423   -0.506478    0.415393    11.00000   -1.20000
AFIX   0
C35   1    0.512263   -0.286501    0.404704    11.00000    0.02394    0.02336 =
         0.02309    0.00204   -0.00455   -0.00281
AFIX  43
H35   2    0.519001   -0.278607    0.469885    11.00000   -1.20000
AFIX   0
C36   1    0.500503   -0.161404    0.342448    11.00000    0.02354    0.01684 =
         0.02321   -0.00341    0.00004   -0.00471
AFIX  43
H36   2    0.499730   -0.067992    0.364191    11.00000   -1.20000
AFIX   0
N41   3    0.031439    0.278627    0.405019    11.00000    0.01585    0.01609 =
         0.01653   -0.00356    0.00099   -0.00528
C42   1    0.051313    0.216437    0.491827    11.00000    0.01571    0.01795 =
         0.01831   -0.00304    0.00141   -0.00600
N43   3   -0.055565    0.307237    0.552316    11.00000    0.02370    0.02364 =
         0.01466   -0.00349    0.00335   -0.00571
C44   1   -0.148885    0.432622    0.502305    11.00000    0.02502    0.02121 =
         0.02116   -0.00281    0.00307   -0.00059
AFIX  43
H44   2   -0.234632    0.515328    0.526603    11.00000   -1.20000
AFIX   0
C45   1   -0.093691    0.414490    0.410792    11.00000    0.02106    0.01742 =
         0.02175   -0.00282    0.00000   -0.00187
AFIX  43
H45   2   -0.134546    0.483911    0.359332    11.00000   -1.20000
AFIX   0
C46   1    0.171589    0.067622    0.518990    11.00000    0.02543    0.02174 =
         0.02046    0.00256    0.00062   -0.00122
AFIX 137
H46A  2    0.252552    0.085977    0.550963    11.00000   -1.50000
H46B  2    0.218350    0.011381    0.462494    11.00000   -1.50000
H46C  2    0.123191    0.007360    0.561426    11.00000   -1.50000
AFIX   0
C47   1   -0.074332    0.277803    0.654017    11.00000    0.04249    0.03783 =
         0.01521   -0.00183    0.00851   -0.00472
AFIX 137
H47A  2   -0.121713    0.199117    0.666662    11.00000   -1.50000
H47B  2   -0.141681    0.372274    0.682897    11.00000   -1.50000
H47C  2    0.027834    0.242310    0.680580    11.00000   -1.50000
HKLF 4
REM  DIM
REM R1 =  0.0294 for   4855 Fo > 4sig(Fo)  and  0.0314 for all   5113 data
REM    319 parameters refined using      0 restraints
END
WGHT      0.0102      2.9228
REM Highest difference peak  0.385,  deepest hole -0.399,  1-sigma level  0.087
Q1    1   0.5279 -0.3765  0.2469  11.00000  0.05    0.38
Q2    1   0.1044  0.1389  0.5015  11.00000  0.05    0.37
Q3    1   0.2522  0.0952  0.2574  11.00000  0.05    0.37
Q4    1   0.1598  0.0717  0.5736  11.00000  0.05    0.36
Q5    1   0.2178  0.1434  0.2017  11.00000  0.05    0.34
Q6    1   0.0584  0.3960  0.6859  11.00000  0.05    0.33
Q7    1  -0.1992  0.2315  0.4138  11.00000  0.05    0.33
Q8    1   0.4337 -0.4271  0.2796  11.00000  0.05    0.33
Q9    1   0.3657  0.4651  0.2228  11.00000  0.05    0.33
Q10   1   0.1744  0.1939  0.2075  11.00000  0.05    0.32
Q11   1   0.1573 -0.0421  0.5134  11.00000  0.05    0.32
Q12   1   0.2919 -0.0575  0.1578  11.00000  0.05    0.31
Q13   1   0.5096 -0.2212  0.3707  11.00000  0.05    0.31
Q14   1   0.0976  0.0166  0.5038  11.00000  0.05    0.30
Q15   1   0.2264 -0.0411  0.5906  11.00000  0.05    0.30
Q16   1  -0.1724  0.0981  0.2671  11.00000  0.05    0.30
Q17   1   0.5434 -0.4588  0.2613  11.00000  0.05    0.29
Q18   1   0.4665 -0.3473  0.3832  11.00000  0.05    0.29
Q19   1  -0.1845  0.0501  0.1889  11.00000  0.05    0.29
Q20   1  -0.0288  0.4755  0.3113  11.00000  0.05    0.28
;
