# Supplementary material for: Chlorido(1,2-dimethyl-1H-imidazole-κN 3){2-[(diphen­oxy­phosphan­yl)­oxy]phenyl-κ2 C 1,P}palladium(II)
Source: Acta Crystallogr Sect E Struct Rep Online. 2012 Jan 31;68(Pt 2):m227–8. doi: 10.1107/S1600536812003431 (PMC3274940; doi:10.1107/S1600536812003431)
Supplement: Supplementary file 2 [file e-68-0m227-Isup2.hkl]

#
# h,k,l, Fc-squared, Fo-squared, sigma(Fo-squared) and status flag
#

data_I

_shelx_title 'DIM'

_shelx_refln_list_code          4
_shelx_F_calc_maximum      180.60
_exptl_crystal_F_000       552.00
_reflns_d_resolution_high  0.7697

loop_
 _symmetry_equiv_pos_as_xyz
 'x, y, z'
 '-x, -y, -z'

_cell_length_a     9.2120
_cell_length_b     9.3700
_cell_length_c    14.2950
_cell_angle_alpha  85.300
_cell_angle_beta   84.830
_cell_angle_gamma  69.080

_shelx_F_squared_multiplier     1.000

loop_
 _refln_index_h
 _refln_index_k
 _refln_index_l
 _refln_F_squared_calc
 _refln_F_squared_meas
 _refln_F_squared_sigma
 _refln_observed_status
   2   0   0       39.09      145.05      5.17 o
   3   0   0     9176.10    10213.07    120.53 o
   4   0   0       67.32      198.41      7.00 o
   5   0   0     1169.04     1152.49     39.60 o
   6   0   0     6138.56     6142.46    108.28 o
   7   0   0     1191.52     1216.41     14.84 o
   8   0   0      576.64      612.87     14.32 o
   9   0   0     1632.15     1628.44     64.74 o
  10   0   0      273.85      230.59     13.95 o
  11   0   0       56.60       82.99     18.52 o
 -10   1   0      627.52      619.14     21.42 o
  -9   1   0      361.67      388.36     16.57 o
  -8   1   0      118.38      122.78      5.99 o
  -7   1   0     1374.27     1338.17     27.21 o
  -6   1   0     4588.15     4713.37     32.63 o
  -5   1   0      491.86      501.17      8.68 o
  -4   1   0     1345.10     1262.16     14.17 o
  -3   1   0       38.14       99.62      3.23 o
  -2   1   0     1165.09     1288.49     14.96 o
   3   1   0      130.58     1406.26     21.79 o
   4   1   0     2930.58     2940.53     25.30 o
   5   1   0     4793.93     4890.51    131.04 o
   6   1   0      273.61      281.33      9.96 o
   7   1   0     2569.98     2594.41     30.97 o
   8   1   0     1854.61     1820.88     18.83 o
   9   1   0      161.08      141.99     10.11 o
  10   1   0     1062.19     1097.50     31.92 o
  11   1   0       16.61       42.23      9.87 o
 -10   2   0      304.95      290.30     19.19 o
  -9   2   0      161.34      156.58     23.84 o
  -8   2   0      586.56      546.02     12.32 o
  -7   2   0     1887.45     1852.49     35.00 o
  -6   2   0        9.82       15.21      3.61 o
  -5   2   0     4367.80     4301.09     26.62 o
  -4   2   0       61.67       83.47      3.75 o
  -3   2   0      447.79      428.00      7.41 o
  -2   2   0     1132.80     1077.46     12.31 o
  -1   2   0     4296.03     4475.45     17.14 o
   2   2   0     5908.59     6079.21     96.00 o
   3   2   0        5.58      570.84      6.32 o
   4   2   0     2932.24     2824.71     22.01 o
   5   2   0      204.49      248.72     16.94 o
   6   2   0     2584.13     2558.48     58.96 o
   7   2   0     1083.91      981.99     18.55 o
   8   2   0        5.54       35.48      6.00 o
   9   2   0     4794.75     4773.53     53.12 o
  10   2   0       73.87       71.44      8.99 o
  11   2   0      127.63      123.10     11.07 o
  -9   3   0      330.08      297.74     24.62 o
  -8   3   0       90.95      101.18     10.21 o
  -7   3   0       42.24       51.09      4.78 o
  -6   3   0     3349.47     3450.33     51.19 o
  -5   3   0      418.97      420.71      8.71 o
  -4   3   0     4451.94     4531.37     56.69 o
  -3   3   0     2510.28     2387.25     37.15 o
  -2   3   0       11.45       14.02      1.81 o
  -1   3   0     2341.83     2253.83     24.26 o
   0   3   0     1354.75     1275.29     10.52 o
   1   3   0     1302.81     1384.49     10.78 o
   2   3   0     3062.24     2943.99     41.48 o
   3   3   0     4973.88     4991.51    116.62 o
   4   3   0      355.18      342.91      6.28 o
   5   3   0     2768.35     2779.02     53.51 o
   6   3   0      124.61      134.22      6.85 o
   7   3   0      222.90      208.90      9.39 o
   8   3   0      922.50      892.93     36.54 o
   9   3   0      995.39      967.75     21.35 o
  10   3   0     1231.09     1236.19     25.91 o
  11   3   0      124.49      112.44     14.45 o
  -9   4   0        0.82       -0.40     10.72 o
  -8   4   0      215.33      222.68     25.80 o
  -7   4   0      892.16      910.57     20.80 o
  -6   4   0      691.15      728.01     15.09 o
  -5   4   0      559.86      586.56     10.70 o
  -4   4   0     2447.90     2354.57     27.87 o
  -3   4   0        0.19        9.23      2.40 o
  -2   4   0     1218.45     1089.13     10.01 o
  -1   4   0      153.38      124.96      3.08 o
   0   4   0      938.18      923.55      7.48 o
   1   4   0     1643.82     1498.89     18.87 o
   2   4   0     2737.11     2689.92     28.68 o
   3   4   0        8.32       10.33      2.60 o
   4   4   0     7299.11     7178.58    140.06 o
   5   4   0      274.24      331.98      8.18 o
   6   4   0      803.05      781.03     50.54 o
   7   4   0      293.82      385.33     11.49 o
   8   4   0      615.68      602.46     43.67 o
   9   4   0     1317.37     1296.53     23.99 o
  10   4   0     2167.37     2121.11    116.06 o
  11   4   0       52.04       46.11      8.56 o
  -8   5   0      355.86      391.76     22.39 o
  -7   5   0       27.80       28.45      6.29 o
  -6   5   0      471.08      475.22     12.07 o
  -5   5   0      978.94     1015.34     16.06 o
  -4   5   0       93.84       97.73      5.06 o
  -3   5   0     2733.90     2657.84     25.95 o
  -2   5   0     2581.43     2479.18     15.95 o
  -1   5   0     1052.92      945.84      8.45 o
   0   5   0     2170.91     2090.25     12.37 o
   1   5   0      553.80      534.35     11.88 o
   2   5   0      250.80      258.97      7.57 o
   3   5   0    11360.31    11506.23     86.48 o
   4   5   0     1725.74     1770.42     29.10 o
   5   5   0     2852.36     2715.53     57.50 o
   6   5   0      387.18      341.15      7.05 o
   7   5   0       46.41       38.80      4.29 o
   8   5   0      581.09      601.96     15.04 o
   9   5   0     2224.41     2211.68     30.19 o
  10   5   0       34.35      104.74      8.42 o
  11   5   0      759.78      804.26     25.89 o
  -7   6   0      611.69      569.72     16.78 o
  -6   6   0      498.60      492.54     14.90 o
  -5   6   0        3.34        5.36      5.34 o
  -4   6   0      220.82      221.59      8.09 o
  -3   6   0     2411.91     2400.72     22.75 o
  -2   6   0      894.02      912.45     13.40 o
  -1   6   0     3802.13     3756.92     45.83 o
   0   6   0       55.42       62.74      3.55 o
   1   6   0      245.37      261.47      7.55 o
   2   6   0     4499.11     4411.67     79.90 o
   3   6   0     2584.65     2543.08     20.60 o
   4   6   0     1455.29     1422.07     31.75 o
   5   6   0     2192.71     2151.46     20.98 o
   6   6   0       33.13       29.08      3.38 o
   7   6   0      598.71      553.13     11.48 o
   8   6   0     1056.43     1029.98     31.23 o
   9   6   0       70.67       63.20      6.04 o
  10   6   0      691.56      731.14     23.64 o
  11   6   0     1054.78     1004.08     29.25 o
  -6   7   0      117.55      138.16      9.72 o
  -5   7   0      412.24      474.10     15.11 o
  -4   7   0      578.38      602.82     16.10 o
  -3   7   0       52.05       71.35      7.22 o
  -2   7   0     4980.08     4997.08     99.54 o
  -1   7   0      535.40      554.55     18.86 o
   0   7   0        1.17        9.83      3.12 o
   1   7   0     1976.39     1877.41     45.76 o
   2   7   0      119.08      102.18      5.91 o
   3   7   0     1289.21     1280.61     35.39 o
   4   7   0     2441.96     2349.39     22.12 o
   5   7   0        1.76       22.55      4.45 o
   6   7   0     1423.22     1403.28     18.86 o
   7   7   0     1199.71     1162.69     28.91 o
   8   7   0      717.14      679.01     13.52 o
   9   7   0     1110.02     1109.56     27.34 o
  10   7   0      259.62      262.30     32.05 o
  11   7   0        0.51        1.34     10.98 o
  -5   8   0       97.86       94.74     16.74 o
  -4   8   0        0.17        6.23      7.02 o
  -3   8   0     1973.61     1955.16     29.03 o
  -2   8   0        0.56       10.47      5.54 o
  -1   8   0      491.83      460.62     18.66 o
   0   8   0     2922.48     2845.03    151.73 o
   1   8   0      248.28      238.33     13.34 o
   2   8   0      975.67      961.88     19.57 o
   3   8   0     1481.57     1456.85     24.70 o
   4   8   0       24.06       92.45      5.76 o
   5   8   0       40.52       71.24      6.63 o
   6   8   0     4388.74     4400.90     48.40 o
   7   8   0      465.57      454.68     12.42 o
   8   8   0     1332.29     1377.74     29.07 o
   9   8   0      115.90      105.82     11.50 o
  10   8   0       98.71      112.07     11.97 o
  11   8   0      369.25      360.64     19.52 o
  -4   9   0      655.36      675.38     19.86 o
  -3   9   0      590.53      606.19     37.26 o
  -2   9   0      702.25      687.13     18.41 o
  -1   9   0      420.76      498.03     21.92 o
   0   9   0      231.27      241.41     15.77 o
   1   9   0     1575.00     1624.82     36.61 o
   2   9   0       74.58       89.50      7.77 o
   3   9   0      198.80      228.97     20.85 o
   4   9   0      499.69      543.83     21.11 o
   5   9   0     1171.97     1193.11     18.63 o
   6   9   0      182.99      188.72      8.60 o
   7   9   0     3373.50     3429.35     33.45 o
   8   9   0        0.52       46.65      6.69 o
   9   9   0      272.32      284.76     34.05 o
  10   9   0      459.42      439.96     19.73 o
  -2  10   0      579.91      580.25     25.54 o
  -1  10   0        6.38        5.06      9.06 o
   0  10   0      684.90      661.11     26.33 o
   1  10   0     2338.75     2260.23     46.04 o
   2  10   0      584.12      598.03     24.65 o
   3  10   0     1239.83     1228.39     28.12 o
   4  10   0       55.11       57.36      8.49 o
   5  10   0       19.95       57.16      8.78 o
   6  10   0      940.73      905.11     18.38 o
   7  10   0      110.76      103.77      8.07 o
   8  10   0     1066.44     1117.53     21.11 o
   9  10   0      275.78      250.11     15.59 o
   0  11   0      646.38      684.32     29.36 o
   1  11   0       14.57       12.25     10.62 o
   2  11   0     3236.73     3191.27     57.64 o
   3  11   0      160.50      181.07     16.87 o
   4  11   0       29.89       32.64     11.34 o
   5  11   0      583.79      614.22     53.00 o
   6  11   0      566.00      586.08     21.32 o
   7  11   0      524.90      510.99     30.99 o
   8  11   0      712.36      701.72     17.97 o
   3  12   0       47.74       49.11     14.15 o
   4  12   0      218.98      224.66     19.37 o
   5  12   0       12.77        6.00     10.90 o
  -5 -12   1      349.28      336.82     21.45 o
  -4 -12   1       62.17       47.31     12.04 o
  -3 -12   1      365.61      402.43     24.22 o
  -8 -11   1       70.41       59.95     10.49 o
  -7 -11   1      586.04      600.32     16.09 o
  -6 -11   1      414.31      404.75     13.04 o
  -5 -11   1      373.03      347.73     19.29 o
  -4 -11   1       53.65       64.98     12.90 o
  -3 -11   1      991.29      979.03     33.00 o
  -2 -11   1      105.10      102.29     14.14 o
  -1 -11   1     1708.05     1778.85     44.43 o
   0 -11   1       35.31       77.92     12.42 o
  -9 -10   1       24.80       15.40      6.59 o
  -8 -10   1      677.17      749.67     17.51 o
  -7 -10   1      689.61      744.91     18.66 o
  -6 -10   1      576.67      580.12     14.46 o
  -5 -10   1      542.14      509.97     24.01 o
  -4 -10   1      124.78      120.41      9.99 o
  -3 -10   1       17.92       32.46      8.10 o
  -2 -10   1      808.84      800.99     27.95 o
  -1 -10   1      115.58      112.28     13.71 o
   0 -10   1      569.00      535.28     24.04 o
   1 -10   1      449.73      438.07     23.16 o
   2 -10   1       36.82       29.99     11.07 o
 -10  -9   1      206.65      201.67     14.43 o
  -9  -9   1       44.56       45.69     10.23 o
  -8  -9   1     1472.48     1542.96     23.63 o
  -7  -9   1      524.57      573.69     14.32 o
  -6  -9   1     1353.62     1371.28     20.48 o
  -5  -9   1      555.90      528.75     12.68 o
  -4  -9   1     1167.01     1186.34     17.74 o
  -3  -9   1      744.44      764.56     19.70 o
  -2  -9   1      345.15      323.54     25.19 o
  -1  -9   1      767.24      777.69     18.77 o
   0  -9   1      511.45      471.62     21.02 o
   1  -9   1      115.80      114.34     12.92 o
   2  -9   1     1613.63     1641.69     38.86 o
   3  -9   1      270.25      301.69     19.83 o
   4  -9   1       88.89      119.37     10.46 o
 -11  -8   1      674.73      669.65     50.28 o
 -10  -8   1      315.61      301.28     17.69 o
  -9  -8   1      525.87      533.06     20.26 o
  -8  -8   1      196.31      193.25      7.16 o
  -7  -8   1     1305.44     1333.74     18.36 o
  -6  -8   1      523.43      585.76     13.13 o
  -5  -8   1     1491.54     1476.45     36.34 o
  -4  -8   1      463.98      451.40     10.73 o
  -3  -8   1      221.97      264.45     11.70 o
  -2  -8   1     1507.71     1545.11     25.15 o
  -1  -8   1       31.06       59.01      6.40 o
   0  -8   1      130.03      130.06      8.28 o
   1  -8   1     3327.14     3206.67     74.89 o
   2  -8   1     1151.83     1117.85     21.50 o
   3  -8   1      379.31      407.51     14.11 o
   4  -8   1      990.35      951.04     21.77 o
   5  -8   1       29.96       29.90      7.20 o
 -11  -7   1      913.15      835.92     50.27 o
 -10  -7   1       83.63      102.68     12.23 o
  -9  -7   1      122.03      138.20      7.81 o
  -8  -7   1     2769.76     2704.07     54.03 o
  -7  -7   1       43.07       57.91      4.48 o
  -6  -7   1      108.35      128.86      6.70 o
  -5  -7   1     4486.32     4517.99     31.80 o
  -4  -7   1       95.97      118.95      5.91 o
  -3  -7   1     2300.36     2292.15     20.74 o
  -2  -7   1     3052.33     3212.05     64.10 o
  -1  -7   1       46.24       77.30      5.28 o
   0  -7   1       19.36       34.36      5.52 o
   1  -7   1     3943.02     3849.85     36.40 o
   2  -7   1     1339.90     1290.03     25.67 o
   3  -7   1     1094.78     1075.31     16.95 o
   4  -7   1      510.31      511.56     15.23 o
   5  -7   1      220.47      250.64     11.88 o
   6  -7   1      114.87      129.68     10.08 o
 -11  -6   1      209.28      187.41     15.50 o
 -10  -6   1      350.01      334.13     11.13 o
  -9  -6   1     2621.35     2637.33     27.79 o
  -8  -6   1      230.91      230.99      8.75 o
  -7  -6   1      353.10      338.10      7.88 o
  -6  -6   1      767.24      753.74     10.77 o
  -5  -6   1      928.98      916.85     20.38 o
  -4  -6   1     5402.94     5466.88     66.85 o
  -3  -6   1     4614.46     4536.94     30.32 o
  -2  -6   1     1410.23     1296.28     33.87 o
  -1  -6   1     1676.83     1682.32     27.94 o
   0  -6   1     2520.47     2432.10     59.80 o
   1  -6   1       68.17       99.09      4.14 o
   2  -6   1     4240.96     3991.96     68.02 o
   3  -6   1      684.59      683.36     12.99 o
   4  -6   1      432.76      465.56     11.65 o
   5  -6   1      469.85      463.17     12.25 o
   6  -6   1        2.01       65.28      8.96 o
   7  -6   1      610.07      609.19     17.43 o
 -11  -5   1       28.74       42.57     13.94 o
 -10  -5   1     1588.57     1605.37     61.95 o
  -9  -5   1      138.95      151.99      9.91 o
  -8  -5   1     1074.34     1096.66     34.35 o
  -7  -5   1        1.39       18.49      5.07 o
  -6  -5   1       22.70       31.91      3.85 o
  -5  -5   1       90.05       77.98      4.63 o
  -4  -5   1     6673.44     6620.91     79.11 o
  -3  -5   1      668.95      622.28     13.91 o
  -2  -5   1     1235.75     1090.49     10.98 o
  -1  -5   1     1205.60     1211.00     15.07 o
   0  -5   1       84.48       85.80      3.24 o
   1  -5   1     3972.90     3751.57     41.88 o
   2  -5   1      393.62      355.93      6.85 o
   3  -5   1     2333.00     2275.93     38.15 o
   4  -5   1     3107.68     3020.55     53.26 o
   5  -5   1      111.57      107.51      5.92 o
   6  -5   1     2124.06     2183.94     49.28 o
   7  -5   1      561.78      563.52     15.45 o
   8  -5   1        9.29        2.49      5.70 o
 -11  -4   1      529.27      536.73     18.70 o
 -10  -4   1      508.97      501.51     18.13 o
  -9  -4   1     3443.66     3501.41     60.10 o
  -8  -4   1      730.85      857.24     18.96 o
  -7  -4   1     1820.96     1817.88     75.08 o
  -6  -4   1      581.33      549.43     25.97 o
  -5  -4   1     4123.91     4258.58     47.93 o
  -4  -4   1        0.74       32.46      4.06 o
  -3  -4   1     5955.70     5874.36     38.80 o
  -2  -4   1      253.25      240.86      4.99 o
  -1  -4   1      595.73      555.26      7.82 o
   0  -4   1     6496.73     6550.62     83.58 o
   1  -4   1      798.43      833.99      8.18 o
   2  -4   1      479.90      459.02      7.12 o
   3  -4   1      647.09      566.38     12.44 o
   4  -4   1     1334.55     1443.78     24.31 o
   5  -4   1     1951.94     1978.03     19.64 o
   6  -4   1      816.35      928.11     14.62 o
   7  -4   1      791.17      817.96     29.29 o
   8  -4   1      362.48      337.15     14.39 o
   9  -4   1      390.71      413.25     18.31 o
 -11  -3   1      336.41      346.63     16.13 o
 -10  -3   1      883.56      903.78     22.90 o
  -9  -3   1     2336.21     2221.90     56.51 o
  -8  -3   1     2372.03     2351.85     31.32 o
  -7  -3   1     2098.94     2061.26     75.06 o
  -6  -3   1     1115.05     1090.18     18.09 o
  -5  -3   1      158.52      188.62      7.46 o
  -4  -3   1     4738.64     4723.09     55.97 o
  -3  -3   1       37.12       74.39      5.16 o
  -2  -3   1     3453.69     3503.34     27.32 o
  -1  -3   1     1424.09     1325.39      8.46 o
   0  -3   1        5.57       15.32      2.08 o
   1  -3   1     5887.67     5743.69     36.05 o
   2  -3   1        2.46       39.10      2.57 o
   3  -3   1      643.08      657.41     11.22 o
   4  -3   1      398.55      340.52      8.62 o
   5  -3   1     4407.47     4396.13     35.70 o
   6  -3   1      380.83      518.84     18.46 o
   7  -3   1     1275.17     1276.70     17.23 o
   8  -3   1      165.64      204.60      8.21 o
   9  -3   1       85.49       82.22     16.64 o
 -11  -2   1        5.89        7.74     12.43 o
 -10  -2   1      539.95      506.75     18.24 o
  -9  -2   1      164.39      192.81     17.56 o
  -8  -2   1     2678.36     2664.40     81.02 o
  -7  -2   1     1101.68     1283.26     28.18 o
  -6  -2   1        6.04       54.96     11.10 o
  -5  -2   1     5556.72     5570.30     96.24 o
  -4  -2   1     1981.58     2112.61     52.44 o
  -3  -2   1     1256.01     1480.54     33.01 o
  -2  -2   1      807.71      860.18     11.64 o
  -1  -2   1       54.81       77.53      3.29 o
   0  -2   1    32308.63    31872.11    181.59 o
   1  -2   1     9169.29     9319.42     89.78 o
   2  -2   1      708.56      725.95      7.31 o
   3  -2   1       18.18       16.03      2.19 o
   4  -2   1     2260.60     2072.69     20.92 o
   5  -2   1      170.72      175.62      6.12 o
   6  -2   1     4508.94     4556.52     30.36 o
   7  -2   1       21.33       50.24      5.12 o
   8  -2   1      199.31      266.19      9.01 o
   9  -2   1      430.75      405.49     17.21 o
  10  -2   1      383.89      378.30     18.06 o
 -11  -1   1      534.54      541.82     20.44 o
 -10  -1   1      309.65      269.06     18.76 o
  -9  -1   1      380.40      384.75     15.26 o
  -8  -1   1      730.51      676.27     11.12 o
  -7  -1   1     1456.02     1533.75     35.62 o
  -6  -1   1     2865.70     2708.99     34.32 o
  -5  -1   1     2650.26     2992.82     28.06 o
  -4  -1   1     8790.95     8558.17     78.93 o
  -3  -1   1       41.39      661.07     51.09 o
  -2  -1   1     1281.02     1393.47     11.27 o
   2  -1   1     4203.55     4272.15     45.60 o
   3  -1   1        1.41        8.15      2.06 o
   4  -1   1      164.29      200.35      5.35 o
   5  -1   1     4260.00     4096.83     34.40 o
   6  -1   1      133.61      129.34      5.68 o
   7  -1   1      948.60      931.09     14.25 o
   8  -1   1      505.91      519.35     11.53 o
   9  -1   1       84.27       75.54      9.37 o
  10  -1   1      510.84      522.44     29.21 o
 -11   0   1      117.29      127.55     12.31 o
 -10   0   1      618.49      576.70     45.12 o
  -9   0   1       27.34       13.66      7.30 o
  -8   0   1      113.10      135.42      9.66 o
  -7   0   1     2913.63     2895.64     24.55 o
  -6   0   1      970.29      980.80     12.57 o
  -5   0   1     1116.19     1107.91     11.16 o
  -4   0   1      187.57      136.78      3.76 o
  -3   0   1     2451.69     2763.89     27.77 o
  -2   0   1     4433.70     5018.81     45.51 o
   2   0   1     4693.19     4688.57     56.73 o
   3   0   1      398.26      568.83      8.48 o
   4   0   1     1719.06     1560.02     17.86 o
   5   0   1      962.63      899.82     15.55 o
   6   0   1     1959.87     1913.14     17.66 o
   7   0   1     1865.05     1865.26     18.91 o
   8   0   1      211.63      215.22      7.53 o
   9   0   1     2079.07     1993.90     58.87 o
  10   0   1     1285.83     1276.01     28.49 o
  11   0   1      136.28      127.22     16.77 o
 -10   1   1        0.53        0.00      8.63 o
  -9   1   1       52.69       79.98     14.75 o
  -8   1   1      494.39      479.31     16.53 o
  -7   1   1       29.17       81.48      4.66 o
  -6   1   1     2485.93     2566.73     32.05 o
  -5   1   1     6301.75     6328.19     57.16 o
  -4   1   1     5344.29     5547.33     32.20 o
  -3   1   1      801.33      739.12     11.57 o
  -2   1   1    13792.90    14389.85    149.21 o
   3   1   1      107.59      208.13      4.88 o
   4   1   1     2246.10     2302.34     47.47 o
   5   1   1     6785.53     7245.68     40.34 o
   6   1   1      600.09      612.57     13.49 o
   7   1   1      816.07      827.04     23.07 o
   8   1   1     2530.61     2532.55     32.66 o
   9   1   1     1776.12     1817.90     20.87 o
  10   1   1      131.07      126.87     18.27 o
  11   1   1      616.68      626.47     56.47 o
 -10   2   1     1361.98     1386.13     38.43 o
  -9   2   1       71.46       78.85     11.63 o
  -8   2   1        6.83       41.03      8.14 o
  -7   2   1     1713.18     1691.43     18.78 o
  -6   2   1     2696.06     2572.43     58.57 o
  -5   2   1      293.89      311.04      7.36 o
  -4   2   1     5314.31     5290.43     74.83 o
  -3   2   1      439.53      453.75      6.56 o
  -2   2   1      381.75      420.20      6.73 o
  -1   2   1     7050.40     7220.89     61.67 o
   0   2   1       54.55      129.90      3.50 o
   2   2   1    20665.87    20322.21    199.90 o
   3   2   1     4593.07     4562.40     35.94 o
   4   2   1     1299.02     1163.90     13.14 o
   5   2   1     2269.43     2394.13     58.57 o
   6   2   1      134.34      186.82      9.57 o
   7   2   1      135.25      161.77      8.08 o
   8   2   1     3082.33     3184.06     46.03 o
   9   2   1      248.72      248.26     15.16 o
  10   2   1     1866.99     1800.03     31.34 o
  11   2   1      103.24       97.49     10.53 o
  -9   3   1       40.44       40.78     10.03 o
  -8   3   1      271.41      317.11     18.65 o
  -7   3   1     1414.91     1426.92     18.51 o
  -6   3   1      250.13      232.32      7.69 o
  -5   3   1     2734.26     2706.22     23.97 o
  -4   3   1     3981.80     4090.14     75.48 o
  -3   3   1      648.04      639.19      8.40 o
  -2   3   1     3803.52     3587.19     30.74 o
  -1   3   1      653.38      628.72      5.24 o
   0   3   1     3302.56     3274.83     31.39 o
   1   3   1      149.21      134.44      2.73 o
   2   3   1      558.44      636.85      7.66 o
   3   3   1    15047.71    15312.90    179.95 o
   4   3   1     4079.71     3916.09     54.09 o
   5   3   1      395.10      341.53      8.22 o
   6   3   1     2543.86     2558.96     37.27 o
   7   3   1     1222.53     1258.93     37.71 o
   8   3   1      198.92      193.26      9.01 o
   9   3   1     3067.52     3023.74     99.81 o
  10   3   1      452.41      484.51     26.98 o
  11   3   1      355.09      405.94     16.25 o
  -9   4   1      722.48      713.90     29.41 o
  -8   4   1      774.29      741.25     34.70 o
  -7   4   1      214.60      203.91     13.55 o
  -6   4   1     1771.79     1785.23     19.02 o
  -5   4   1      958.03      965.06     13.41 o
  -4   4   1        0.71       27.31      3.01 o
  -3   4   1     7207.22     7160.72     26.59 o
  -2   4   1      365.39      389.17      5.59 o
  -1   4   1     6802.96     6739.31     64.04 o
   0   4   1     1203.65     1157.75      9.03 o
   1   4   1      207.17      226.96      5.07 o
   2   4   1     1934.36     2006.15     37.88 o
   3   4   1     8621.20     8514.10     50.50 o
   4   4   1      209.05      310.90      7.23 o
   5   4   1     1097.61     1063.58     23.79 o
   6   4   1       59.56      122.57      5.03 o
   7   4   1       21.18       30.74      4.37 o
   8   4   1      405.55      394.90     11.93 o
   9   4   1      226.04      206.65     10.15 o
  10   4   1      297.91      317.10     12.97 o
  11   4   1     1412.13     1356.69     66.21 o
  -8   5   1      130.54      126.95     15.60 o
  -7   5   1      723.68      684.80     16.58 o
  -6   5   1        0.35        0.00      4.35 o
  -5   5   1       11.53       96.62      5.73 o
  -4   5   1     1077.28     1064.46     13.34 o
  -3   5   1     2167.93     2027.42     21.71 o
  -2   5   1     4987.03     4898.70     36.40 o
  -1   5   1     2401.87     2289.15     35.87 o
   0   5   1        9.11       23.68      1.73 o
   1   5   1      386.25      331.82      6.00 o
   2   5   1     2814.50     2820.19     32.31 o
   3   5   1      115.67      101.06      4.96 o
   4   5   1     8368.15     8282.66     76.67 o
   5   5   1     1950.26     1998.16     38.75 o
   6   5   1      232.34      268.21     10.21 o
   7   5   1      529.83      538.71     10.42 o
   8   5   1        1.93      192.56      7.42 o
   9   5   1      524.51      549.65     14.29 o
  10   5   1      498.37      501.29     19.75 o
  11   5   1      312.70      331.50     17.71 o
  -7   6   1       20.67       28.48     12.73 o
  -6   6   1      451.23      488.99     14.69 o
  -5   6   1       10.75       44.09      5.96 o
  -4   6   1      358.31      330.97     11.88 o
  -3   6   1      644.79      646.68     14.18 o
  -2   6   1     2375.67     2307.15     30.64 o
  -1   6   1      398.87      382.58     13.25 o
   0   6   1      191.78      139.98      3.61 o
   1   6   1      106.43      116.55      3.76 o
   2   6   1      127.30      137.28      5.77 o
   3   6   1     3951.67     3778.76     61.62 o
   4   6   1     1284.53     1328.36     15.96 o
   5   6   1      527.61      519.79     10.82 o
   6   6   1     1975.56     1974.80     33.17 o
   7   6   1        8.28       12.95      3.63 o
   8   6   1     2947.87     2806.99     81.17 o
   9   6   1      472.11      484.25     18.59 o
  10   6   1       44.97       67.41     19.11 o
  11   6   1      387.96      361.88     49.64 o
  -6   7   1       10.32       21.05      6.56 o
  -5   7   1      364.80      344.20     34.65 o
  -4   7   1      944.52      948.66     35.84 o
  -3   7   1     1665.22     1665.93     31.28 o
  -2   7   1       48.83       84.76      6.98 o
  -1   7   1     1741.02     1744.31     50.91 o
   0   7   1      171.30      185.88      6.69 o
   1   7   1       74.03      174.81      6.13 o
   2   7   1     2154.45     2081.87     40.75 o
   3   7   1      284.55      294.26     12.56 o
   4   7   1      250.26      223.95      7.62 o
   5   7   1     1768.05     1730.75     20.16 o
   6   7   1     1814.02     1800.50     21.51 o
   7   7   1     1404.34     1378.43     27.89 o
   8   7   1      934.98      947.54     46.30 o
   9   7   1      138.01      136.21     11.89 o
  10   7   1      264.42      300.62     21.09 o
  11   7   1     1063.19     1058.10     70.86 o
  -5   8   1      549.11      568.51     17.49 o
  -4   8   1     1708.36     1636.91     41.36 o
  -3   8   1       90.18       76.47      7.88 o
  -2   8   1      771.00      752.78     17.46 o
  -1   8   1      634.87      662.82     32.17 o
   0   8   1      558.36      615.82     14.97 o
   1   8   1     2891.24     2919.24     29.50 o
   2   8   1      200.89      202.02      9.25 o
   3   8   1     4969.32     5115.19     44.78 o
   4   8   1      122.56      157.23     10.13 o
   5   8   1      676.38      645.56     13.27 o
   6   8   1      534.29      560.31     16.07 o
   7   8   1     2396.27     2311.14     26.58 o
   8   8   1      270.94      283.81     14.40 o
   9   8   1      800.28      754.50     49.26 o
  10   8   1      291.02      289.66     28.41 o
  11   8   1       24.13       26.82     10.98 o
  -4   9   1       97.40      104.21      9.56 o
  -3   9   1      974.60      979.68     22.38 o
  -2   9   1      276.94      292.38     12.64 o
  -1   9   1      108.81      117.47      8.78 o
   0   9   1     1301.75     1267.57     32.67 o
   1   9   1      841.05      803.73     26.16 o
   2   9   1     4250.66     4186.28    166.83 o
   3   9   1      155.31      206.93     12.80 o
   4   9   1       73.99      118.53     20.99 o
   5   9   1      163.89      151.39      7.81 o
   6   9   1     1937.86     1976.17     24.76 o
   7   9   1        8.56        7.94      4.95 o
   8   9   1     2287.92     2337.81     51.58 o
   9   9   1       25.52       52.06     11.15 o
  10   9   1        0.20        8.28      9.86 o
  -2  10   1      142.05      149.34     14.74 o
  -1  10   1      296.60      298.24     18.31 o
   0  10   1      397.50      383.42     20.68 o
   1  10   1     1268.54     1304.00     35.45 o
   2  10   1     3473.01     3585.37     56.65 o
   3  10   1       54.76       44.71     10.47 o
   4  10   1      217.55      259.65     12.95 o
   5  10   1     1015.63     1028.32     24.74 o
   6  10   1       76.27      130.72      8.04 o
   7  10   1     1404.58     1422.23     23.03 o
   8  10   1      342.22      350.69     12.73 o
   9  10   1      246.73      270.78     20.12 o
   0  11   1      272.82      294.39     20.18 o
   1  11   1      919.40      910.98     32.20 o
   2  11   1        8.90       36.46     11.62 o
   3  11   1     1165.00     1274.67     36.67 o
   4  11   1        5.99       31.27     10.92 o
   5  11   1        2.22        0.00     10.87 o
   6  11   1     1257.22     1297.92     65.25 o
   7  11   1      107.24      110.85      8.89 o
   8  11   1      102.43       90.10      8.64 o
   3  12   1      562.76      565.08     27.87 o
   4  12   1       33.42       56.95     13.44 o
   5  12   1      527.87      515.97     25.81 o
   6  12   1      153.27      149.95     16.29 o
  -8 -11   2     1299.30     1310.95     23.60 o
  -7 -11   2       88.84       85.33      8.71 o
  -6 -11   2     1054.00      980.08     65.90 o
  -5 -11   2      340.32      350.13     16.64 o
  -4 -11   2       49.76       61.50     13.17 o
  -3 -11   2      219.80      223.69     17.38 o
  -2 -11   2     1033.84     1060.41     34.64 o
  -1 -11   2       17.88       25.83     11.85 o
   0 -11   2     1242.15     1265.08     38.70 o
  -9 -10   2      563.63      602.77     16.62 o
  -8 -10   2      178.67      176.38      9.51 o
  -7 -10   2     1582.41     1575.90     26.49 o
  -6 -10   2      808.21      794.20     16.52 o
  -5 -10   2       38.03       34.78      5.54 o
  -4 -10   2      667.68      634.99     22.41 o
  -3 -10   2      679.79      647.29     19.90 o
  -2 -10   2       10.89        8.70      8.03 o
  -1 -10   2      525.63      543.32     24.15 o
   0 -10   2      254.99      249.73     17.91 o
   1 -10   2      156.89      168.75     16.15 o
   2 -10   2     1319.75     1315.03     38.12 o
 -10  -9   2      379.53      417.18     19.74 o
  -9  -9   2       31.05       65.04     11.14 o
  -8  -9   2      729.78      694.85     13.10 o
  -7  -9   2      930.98      915.24     17.67 o
  -6  -9   2      103.24      123.68      8.57 o
  -5  -9   2      762.78      743.04     14.74 o
  -4  -9   2      784.46      738.72     18.17 o
  -3  -9   2      698.86      699.14     19.42 o
  -2  -9   2     1066.99     1043.33     25.82 o
  -1  -9   2       60.95       70.20      7.75 o
   0  -9   2        7.35        7.76      6.54 o
   1  -9   2     1832.65     1799.97     40.59 o
   2  -9   2      272.61      291.01     18.39 o
   3  -9   2     1095.48     1179.14     34.77 o
   4  -9   2      518.66      467.54     23.67 o
 -10  -8   2      132.77      175.10     14.03 o
  -9  -8   2     1461.44     1406.01     27.96 o
  -8  -8   2      456.33      446.11     10.20 o
  -7  -8   2      123.33      125.49      6.03 o
  -6  -8   2     1789.83     1828.44     24.16 o
  -5  -8   2      893.82      894.27     16.62 o
  -4  -8   2       59.66      112.06      7.12 o
  -3  -8   2     7509.72     7442.71     68.03 o
  -2  -8   2      757.45      733.46     26.81 o
  -1  -8   2       71.64       73.48      7.32 o
   0  -8   2      791.50      884.29     63.36 o
   1  -8   2       17.56       38.80      6.62 o
   2  -8   2     1466.60     1467.43     34.69 o
   3  -8   2     1574.34     1586.78     26.94 o
   4  -8   2      245.00      228.34     12.85 o
   5  -8   2        1.12        7.64      6.90 o
 -11  -7   2       77.55       93.00     12.58 o
 -10  -7   2      583.45      577.69     24.98 o
  -9  -7   2      933.40      925.35     17.70 o
  -8  -7   2       85.03       71.56      6.29 o
  -7  -7   2       83.17      114.84      5.72 o
  -6  -7   2      113.10      152.61      7.18 o
  -5  -7   2        1.78       10.31      3.84 o
  -4  -7   2     6059.85     6198.30     62.41 o
  -3  -7   2       11.54       38.65      3.91 o
  -2  -7   2     1580.87     1552.36     32.45 o
  -1  -7   2      260.12      330.92     36.35 o
   0  -7   2      287.67      270.68     11.27 o
   1  -7   2     1069.82      955.19     16.46 o
   2  -7   2     2301.78     2303.34     24.54 o
   3  -7   2      614.25      550.38     13.07 o
   4  -7   2      532.50      526.00     15.78 o
   5  -7   2       72.36      125.70      9.23 o
   6  -7   2      226.19      228.91     12.29 o
 -11  -6   2      344.27      364.94     36.78 o
 -10  -6   2      684.78      674.30     19.89 o
  -9  -6   2      527.41      508.79     33.03 o
  -8  -6   2      943.31      966.07     21.13 o
  -7  -6   2      304.26      302.54      8.79 o
  -6  -6   2      209.00      205.36      8.83 o
  -5  -6   2     1321.48     1326.37     17.65 o
  -4  -6   2     1901.97     1918.50     18.65 o
  -3  -6   2     4981.47     4881.25     64.13 o
  -2  -6   2      297.14      418.41     14.62 o
  -1  -6   2       12.16       16.56      3.76 o
   0  -6   2     2096.11     2046.68     38.16 o
   1  -6   2     1970.24     1923.11     24.77 o
   2  -6   2       13.51        8.24      3.64 o
   3  -6   2     3358.16     3248.52     29.24 o
   4  -6   2      576.74      558.57     12.97 o
   5  -6   2       22.27       21.31      5.45 o
   6  -6   2     2366.08     2436.66     32.48 o
   7  -6   2       14.96       31.40      7.52 o
 -11  -5   2      388.10      386.45     16.59 o
 -10  -5   2       38.52       45.00      8.09 o
  -9  -5   2     3295.35     3317.90     94.58 o
  -8  -5   2      134.34      129.95     18.76 o
  -7  -5   2     2996.91     2956.44     34.01 o
  -6  -5   2     1190.69     1178.80     22.77 o
  -5  -5   2      500.77      488.30     12.47 o
  -4  -5   2     2637.87     2650.05     20.46 o
  -3  -5   2     4681.85     4598.20     46.56 o
  -2  -5   2      692.25      761.38     10.08 o
  -1  -5   2      455.78      396.95      8.95 o
   0  -5   2     2517.54     2658.55     20.67 o
   1  -5   2        6.93        5.82      2.87 o
   2  -5   2      807.93      696.85     12.03 o
   3  -5   2      441.26      400.83      8.96 o
   4  -5   2      206.86      199.22      7.18 o
   5  -5   2     2951.05     2870.80     29.39 o
   6  -5   2      390.95      350.71     11.17 o
   7  -5   2     1683.68     1683.46     57.37 o
   8  -5   2      208.33      284.27     12.74 o
 -11  -4   2       75.27       86.91     10.29 o
 -10  -4   2      807.35      782.19     21.72 o
  -9  -4   2      734.50      729.97     19.82 o
  -8  -4   2     3273.66     3253.67     37.70 o
  -7  -4   2     1812.01     1813.32     47.87 o
  -6  -4   2      122.61      116.97     12.49 o
  -5  -4   2     1241.12     1254.95     13.83 o
  -4  -4   2     2980.84     3076.89     67.89 o
  -3  -4   2        1.32        5.23      3.01 o
  -2  -4   2     4841.68     4830.86     31.50 o
  -1  -4   2     1626.29     1480.49     16.59 o
   0  -4   2      715.36      680.03      9.00 o
   1  -4   2    14642.18    15328.52     99.01 o
   2  -4   2       33.89       44.79      3.05 o
   3  -4   2       16.97       27.71      3.13 o
   4  -4   2     2955.47     2969.11     23.19 o
   5  -4   2     1912.90     1950.90     20.84 o
   6  -4   2     1595.95     1567.54     19.20 o
   7  -4   2     1100.43     1069.67     29.66 o
   8  -4   2       35.57       51.07      6.56 o
   9  -4   2       25.87       31.74     10.16 o
 -11  -3   2      199.24      194.40     18.95 o
 -10  -3   2      629.08      612.10     31.28 o
  -9  -3   2     1246.77     1203.29     33.81 o
  -8  -3   2     2838.97     2927.18    141.41 o
  -7  -3   2       91.44      103.62     13.23 o
  -6  -3   2     2659.77     2733.96     52.63 o
  -5  -3   2     3546.17     3667.00    134.86 o
  -4  -3   2        0.36       48.53      3.04 o
  -3  -3   2     3177.20     3341.91     69.00 o
  -2  -3   2     2565.02     2456.02     16.70 o
  -1  -3   2      231.36      238.23      3.66 o
   0  -3   2    17528.55    17190.73    177.51 o
   1  -3   2        0.57        9.37      1.87 o
   2  -3   2     3950.34     3964.05     42.38 o
   3  -3   2      358.07      409.31      7.16 o
   4  -3   2     1027.45     1184.38     13.73 o
   5  -3   2     1332.00     1309.35     20.91 o
   6  -3   2     3983.95     3997.01     36.48 o
   7  -3   2      291.42      299.73      9.40 o
   8  -3   2      182.10      217.82      8.60 o
   9  -3   2      297.64      321.65     23.82 o
 -11  -2   2      108.24      123.94     13.38 o
 -10  -2   2      460.74      455.39     17.74 o
  -9  -2   2      797.22      829.23     27.36 o
  -8  -2   2       36.53       39.57      6.57 o
  -7  -2   2     2079.63     2059.49     28.51 o
  -6  -2   2     2403.52     2514.30     59.75 o
  -5  -2   2        0.56      330.74     19.69 o
  -4  -2   2     2169.38     2193.04     22.44 o
  -3  -2   2      546.81      683.20     20.35 o
  -2  -2   2     1661.57     1782.95     22.38 o
  -1  -2   2     8254.78     8232.55     60.71 o
   0  -2   2     2524.19     2520.24     29.22 o
   1  -2   2     4943.82     4896.52     39.93 o
   2  -2   2     3099.14     3149.67     22.48 o
   3  -2   2      527.30      527.61     11.12 o
   4  -2   2      353.31      420.72      7.86 o
   5  -2   2     2110.67     2017.20     18.06 o
   6  -2   2      245.54      239.99      7.89 o
   7  -2   2     1103.80     1121.36     18.50 o
   8  -2   2      125.22      149.99      7.10 o
   9  -2   2      196.04      192.60     11.93 o
  10  -2   2      752.60      747.72     24.21 o
 -11  -1   2      771.48      691.84     23.69 o
 -10  -1   2      345.60      390.53     16.51 o
  -9  -1   2        0.15        4.70      6.42 o
  -8  -1   2      209.15      247.87     11.76 o
  -7  -1   2     1367.07     1353.30     48.27 o
  -6  -1   2       71.18       86.16      6.92 o
  -5  -1   2     6229.83     6497.34    134.37 o
  -4  -1   2       56.86      189.56      7.25 o
  -3  -1   2      758.04      848.51     11.25 o
  -2  -1   2     7453.75     7518.06     78.17 o
   1  -1   2    11747.18    11686.48    116.11 o
   2  -1   2      773.17      753.13     11.40 o
   3  -1   2     2273.66     2258.16     16.65 o
   4  -1   2     1967.76     1958.70     20.74 o
   5  -1   2      219.62      235.45      6.65 o
   6  -1   2     3434.02     3377.52     25.20 o
   7  -1   2      790.06      837.49     23.32 o
   8  -1   2       41.95       58.57      5.15 o
   9  -1   2     1399.06     1404.26     27.87 o
  10  -1   2       75.15       75.89     10.65 o
 -11   0   2      503.43      542.75     25.34 o
 -10   0   2      168.74      280.21     15.11 o
  -9   0   2      332.31      324.05     18.00 o
  -8   0   2      114.83      109.59      9.95 o
  -7   0   2        1.85        6.92      2.51 o
  -6   0   2     8626.49     8428.56    115.27 o
  -5   0   2        4.04      290.26      5.40 o
  -4   0   2     1287.03     1270.74     15.41 o
  -3   0   2     4137.47     4032.76     66.05 o
  -2   0   2     3056.30     3222.42     52.38 o
   2   0   2     2939.97     2827.20     34.04 o
   3   0   2     6624.06     6551.53    110.76 o
   4   0   2     1580.42     1689.80     32.13 o
   5   0   2     1347.60     1354.57     18.71 o
   6   0   2      189.20      183.27      8.96 o
   7   0   2      294.17      332.73      9.16 o
   8   0   2     1878.11     1869.77     23.06 o
   9   0   2      438.05      455.16     11.48 o
  10   0   2     1183.75     1207.42     31.19 o
  11   0   2      274.18      275.87     31.06 o
 -10   1   2      915.82      966.62     32.08 o
  -9   1   2       42.04       61.41      9.20 o
  -8   1   2      139.32      123.07      9.84 o
  -7   1   2      836.36      768.78     20.15 o
  -6   1   2     1240.42     1255.13     13.31 o
  -5   1   2     5668.94     5762.38     25.81 o
  -4   1   2     1849.96     1731.52     12.00 o
  -3   1   2      299.61      345.83      4.88 o
  -2   1   2     2551.94     2542.80     40.69 o
  -1   1   2      842.76      943.11      8.58 o
   2   1   2     4553.19     4566.72     34.72 o
   3   1   2       59.10      134.05      3.81 o
   4   1   2     6406.28     6173.59     38.86 o
   5   1   2       11.51      140.03      8.91 o
   6   1   2       91.00      103.74      6.64 o
   7   1   2     1907.57     1868.75     25.35 o
   8   1   2     1590.41     1526.15     49.77 o
   9   1   2     1195.99     1178.34     23.10 o
  10   1   2     1613.50     1653.87     30.65 o
  11   1   2      276.56      268.88     16.08 o
 -10   2   2       13.93       14.76      9.96 o
  -9   2   2      339.22      345.78     19.73 o
  -8   2   2      734.66      743.65     21.28 o
  -7   2   2      289.50      296.69     13.00 o
  -6   2   2     2422.11     2402.90     36.83 o
  -5   2   2     3604.35     3525.88     22.56 o
  -4   2   2        3.51       12.51      2.18 o
  -3   2   2     3590.40     3499.72     45.88 o
  -2   2   2     2262.69     2175.59     15.10 o
  -1   2   2     5432.78     5546.46     73.21 o
   0   2   2     3172.10     3214.49     68.46 o
   1   2   2       84.23      136.96      3.12 o
   2   2   2     2092.39     2051.56     14.93 o
   3   2   2    21650.59    21227.28    102.50 o
   4   2   2     1548.04     1569.46     29.44 o
   5   2   2     1365.69     1246.51     15.04 o
   6   2   2     1249.33     1242.20     17.29 o
   7   2   2     1127.86     1056.86     18.06 o
   8   2   2       39.00       41.11      6.84 o
   9   2   2     2366.34     2452.94     32.81 o
  10   2   2      159.52      159.11     10.48 o
  11   2   2      855.54      830.63     43.81 o
  -9   3   2      448.29      464.88     23.46 o
  -8   3   2      179.20      165.02     15.21 o
  -7   3   2      386.11      355.23     14.61 o
  -6   3   2      839.99      889.12     13.36 o
  -5   3   2      112.67      107.26      5.07 o
  -4   3   2     1629.06     1677.06     14.49 o
  -3   3   2     8212.74     8573.71     69.47 o
  -2   3   2      655.83      592.02      9.77 o
  -1   3   2     9407.27     9381.41    194.54 o
   0   3   2      614.00      649.56     15.29 o
   1   3   2      325.81      427.07      4.89 o
   2   3   2     2954.34     2914.20     39.38 o
   3   3   2     1227.20     1141.76     31.32 o
   4   3   2    10486.70    10535.88    120.14 o
   5   3   2     1322.44     1178.98     40.18 o
   6   3   2       29.07       43.39      3.93 o
   7   3   2      135.22      169.73     12.98 o
   8   3   2      319.53      453.19     17.59 o
   9   3   2       45.01      126.49     20.43 o
  10   3   2     1250.83     1226.05     24.31 o
  11   3   2      408.76      416.21     37.09 o
  -9   4   2       87.33       70.70     14.24 o
  -8   4   2      927.38      937.37     32.08 o
  -7   4   2     1178.39     1136.91     25.72 o
  -6   4   2      132.94      141.62      6.48 o
  -5   4   2      333.14      430.87     16.92 o
  -4   4   2      951.00      893.98     13.88 o
  -3   4   2      806.02      835.96     23.48 o
  -2   4   2    11985.73    11610.49    232.83 o
  -1   4   2       53.15       49.63      6.80 o
   0   4   2      594.81      544.02      8.99 o
   1   4   2     4245.69     4381.20     19.83 o
   2   4   2      186.69      128.35      3.94 o
   3   4   2     7211.72     7770.87     31.84 o
   4   4   2    14686.34    15202.38    104.04 o
   5   4   2       35.35       43.29      2.98 o
   6   4   2       83.15       66.46      3.86 o
   7   4   2     1276.70     1243.71     16.47 o
   8   4   2     1818.91     1800.67     44.86 o
   9   4   2     1048.84     1081.09     16.54 o
  10   4   2      396.23      430.00     18.33 o
  11   4   2       90.24       90.20     12.58 o
  -8   5   2     1497.17     1537.86     42.24 o
  -7   5   2      434.93      492.62     23.87 o
  -6   5   2      547.13      519.81     13.78 o
  -5   5   2      455.03      468.55     10.68 o
  -4   5   2       29.35       44.48      4.06 o
  -3   5   2     4493.20     4403.93     64.38 o
  -2   5   2     2671.66     2555.66     74.02 o
  -1   5   2     2786.24     2700.32     42.16 o
   0   5   2      663.99      667.68     12.33 o
   1   5   2      211.58      174.02      3.68 o
   2   5   2      806.09      768.34     18.80 o
   3   5   2     3999.09     4127.52     45.82 o
   4   5   2       29.25       67.46      5.83 o
   5   5   2     2586.10     2529.17     53.80 o
   6   5   2     4581.25     4494.65     51.45 o
   7   5   2      257.82      290.91     12.74 o
   8   5   2     3432.53     3424.75    137.84 o
   9   5   2       89.68      199.64     13.04 o
  10   5   2       12.37       18.46      9.61 o
  11   5   2      927.99      902.20     35.24 o
  -7   6   2     1982.48     1929.42     47.02 o
  -6   6   2        3.11       30.66      6.17 o
  -5   6   2      404.25      409.50     12.81 o
  -4   6   2     1518.44     1597.55     22.91 o
  -3   6   2     1948.78     1824.92     95.73 o
  -2   6   2     1416.00     1445.24     19.99 o
  -1   6   2     3812.38     3785.99     30.58 o
   0   6   2       28.86       23.91      4.03 o
   1   6   2      750.05      700.08      7.56 o
   2   6   2     2687.64     2716.73     22.21 o
   3   6   2       65.34       39.32      3.95 o
   4   6   2      473.44      487.83     13.02 o
   5   6   2     2105.41     2184.72     23.72 o
   6   6   2      244.42      251.95      9.93 o
   7   6   2     2790.01     2807.22    131.51 o
   8   6   2       43.07       44.78      8.16 o
   9   6   2      621.19      639.49     20.61 o
  10   6   2      194.03      188.48     13.76 o
  11   6   2      632.65      621.79     23.74 o
  -6   7   2      570.27      596.97     17.02 o
  -5   7   2      566.53      496.61     15.17 o
  -4   7   2       91.79      169.20      9.56 o
  -3   7   2      802.55      833.11     17.57 o
  -2   7   2     2125.21     2113.50     26.25 o
  -1   7   2       14.72       43.33      5.47 o
   0   7   2      971.14      940.88     26.92 o
   1   7   2      853.64      809.29     22.14 o
   2   7   2      276.17      264.81      7.84 o
   3   7   2     1862.28     1812.83     73.72 o
   4   7   2        7.85       38.27      4.56 o
   5   7   2        7.53       14.04      4.37 o
   6   7   2     3602.92     3307.51    107.29 o
   7   7   2     1625.12     1620.99     28.83 o
   8   7   2      714.84      689.98     20.68 o
   9   7   2      235.34      224.19     13.43 o
  10   7   2       35.52       34.30      9.81 o
  11   7   2        7.11       12.60      9.75 o
  -5   8   2       10.89       49.79      7.77 o
  -4   8   2      301.38      316.10     12.86 o
  -3   8   2      740.30      771.87     18.35 o
  -2   8   2       36.40       30.19      6.25 o
  -1   8   2       43.47       61.98      6.68 o
   0   8   2      939.58      969.61     23.56 o
   1   8   2        3.06      104.36      5.26 o
   2   8   2     2808.38     2713.53     29.52 o
   3   8   2      220.15      221.69     10.42 o
   4   8   2      950.72      965.28     15.53 o
   5   8   2      403.24      398.40     10.88 o
   6   8   2     1574.97     1630.98     21.71 o
   7   8   2      747.74      795.84     16.32 o
   8   8   2      963.94      967.16     24.68 o
   9   8   2       45.69       33.61     24.54 o
  10   8   2      138.49      149.36     13.22 o
  11   8   2      471.63      512.42     22.27 o
  -4   9   2      530.08      510.12     17.03 o
  -3   9   2      127.17      145.30     10.26 o
  -2   9   2      977.53      962.57     21.13 o
  -1   9   2      200.74      194.30     10.07 o
   0   9   2      252.75      280.92     11.36 o
   1   9   2     3450.20     3506.86     52.70 o
   2   9   2      802.60      785.41     25.34 o
   3   9   2     1592.67     1581.67     51.30 o
   4   9   2      259.22      265.07     11.72 o
   5   9   2        8.96       14.24      5.03 o
   6   9   2       89.60      139.25      8.17 o
   7   9   2     1460.01     1441.94     43.19 o
   8   9   2        5.27        7.99      7.29 o
   9   9   2      419.38      447.16     19.52 o
  10   9   2      210.32      194.67     23.73 o
  -2  10   2        3.58       17.39      6.71 o
  -1  10   2       71.15       68.65      8.20 o
   0  10   2      478.42      487.46     23.14 o
   1  10   2      634.40      689.46     25.83 o
   2  10   2     1908.25     1976.57     42.53 o
   3  10   2     1446.27     1398.42     36.22 o
   4  10   2        2.47        5.37      7.04 o
   5  10   2      591.63      565.98     18.84 o
   6  10   2     1087.55     1070.07     25.12 o
   7  10   2        5.67       19.66      6.42 o
   8  10   2      954.92      938.72     19.84 o
   9  10   2      780.35      816.27     25.31 o
   0  11   2      314.89      368.17     21.92 o
   1  11   2      212.78      214.48     17.02 o
   2  11   2     1791.02     1873.62     44.53 o
   3  11   2      109.23       88.41     13.55 o
   4  11   2      443.35      441.79     22.95 o
   5  11   2      758.63      786.77     29.54 o
   6  11   2      239.12      262.51     14.60 o
   7  11   2      902.20      901.54     19.62 o
   8  11   2      602.36      596.59     16.84 o
   3  12   2       74.49       73.82     14.85 o
   4  12   2     1127.70     1148.57     37.98 o
   5  12   2       69.94       92.37     15.33 o
   6  12   2      507.84      467.66     25.04 o
  -7 -11   3     1373.76     1350.48     54.89 o
  -6 -11   3        0.36        0.00      8.89 o
  -5 -11   3      567.63      566.81     31.89 o
  -4 -11   3      456.93      428.23     60.24 o
  -3 -11   3      145.75      145.72     15.56 o
  -2 -11   3       91.60       89.26     14.04 o
  -1 -11   3      253.52      257.14     19.95 o
   0 -11   3       53.76       60.41     13.69 o
  -9 -10   3        2.23        0.00      6.79 o
  -8 -10   3     1099.17     1084.62     29.68 o
  -7 -10   3      183.28      190.93      9.83 o
  -6 -10   3     1076.77     1018.87     18.56 o
  -5 -10   3     1053.21     1007.44     44.67 o
  -4 -10   3       47.26       51.20      8.76 o
  -3 -10   3     1685.50     1614.08     31.11 o
  -2 -10   3      608.80      560.47     19.41 o
  -1 -10   3       10.32        1.88      8.94 o
   0 -10   3      201.48      235.40     17.74 o
   1 -10   3     1047.67     1073.27     34.56 o
   2 -10   3      205.24      204.87     17.77 o
 -10  -9   3      291.70      302.23     17.59 o
  -9  -9   3      763.46      809.66     14.77 o
  -8  -9   3      523.33      509.64     11.61 o
  -7  -9   3      592.87      576.47     17.61 o
  -6  -9   3      492.48      527.93     23.96 o
  -5  -9   3      322.69      312.34      9.87 o
  -4  -9   3     1379.29     1334.70     26.09 o
  -3  -9   3     1369.59     1330.50     34.88 o
  -2  -9   3      405.09      393.46     15.40 o
  -1  -9   3      167.47      183.70     16.78 o
   0  -9   3      103.58      109.99     15.91 o
   1  -9   3      125.31      118.21     13.03 o
   2  -9   3     2379.60     2386.66     48.29 o
   3  -9   3       34.27       47.84     11.04 o
   4  -9   3      507.55      519.78     25.33 o
 -10  -8   3      820.55      866.74     26.93 o
  -9  -8   3      214.28      217.55     16.05 o
  -8  -8   3      506.21      507.02     11.08 o
  -7  -8   3       47.62       39.59      4.59 o
  -6  -8   3        0.17        1.95      4.06 o
  -5  -8   3      290.86      307.15      9.42 o
  -4  -8   3     3829.32     3857.45     58.88 o
  -3  -8   3      300.78      319.73      8.74 o
  -2  -8   3     2913.70     2914.28     36.63 o
  -1  -8   3       51.06       64.47     12.47 o
   0  -8   3       77.14      104.05      7.10 o
   1  -8   3     1438.56     1404.69     26.24 o
   2  -8   3      747.44      731.02     30.14 o
   3  -8   3      990.35     1018.53     30.79 o
   4  -8   3      687.04      705.88     19.51 o
   5  -8   3       10.21       10.17      7.42 o
 -11  -7   3     1161.20     1146.54     34.56 o
 -10  -7   3        5.85       16.17      5.64 o
  -9  -7   3     1267.72     1260.51     39.85 o
  -8  -7   3     1352.88     1384.22     16.93 o
  -7  -7   3     1574.87     1558.19     35.50 o
  -6  -7   3        2.17       29.52      4.60 o
  -5  -7   3     2978.32     2945.57     61.64 o
  -4  -7   3      528.33      566.12     11.21 o
  -3  -7   3     4290.54     4338.89     27.87 o
  -2  -7   3      516.64      491.91     14.64 o
  -1  -7   3     1674.92     1681.94     30.35 o
   0  -7   3      284.55      280.50     15.21 o
   1  -7   3     2790.32     2609.52     49.43 o
   2  -7   3     1690.30     1576.42     28.70 o
   3  -7   3     1088.18     1049.09     18.10 o
   4  -7   3      164.31      199.49     15.22 o
   5  -7   3     1353.63     1382.97     33.62 o
   6  -7   3      503.85      494.95     17.06 o
 -11  -6   3      455.87      474.46     18.74 o
 -10  -6   3      705.90      764.40     21.88 o
  -9  -6   3     1157.30     1338.38    126.61 o
  -8  -6   3      428.83      413.93     15.31 o
  -7  -6   3     1101.02     1128.02     34.06 o
  -6  -6   3       18.11       59.60      4.94 o
  -5  -6   3      176.11      183.59      6.80 o
  -4  -6   3     3686.42     3704.61     25.74 o
  -3  -6   3      903.78      940.16     12.49 o
  -2  -6   3      817.77      874.87     17.30 o
  -1  -6   3      894.51      820.62     14.82 o
   0  -6   3       91.61       79.24      5.65 o
   1  -6   3      576.93      526.12     19.06 o
   2  -6   3      574.98      579.15     11.17 o
   3  -6   3      211.60      200.31      7.43 o
   4  -6   3      876.71      867.03     14.84 o
   5  -6   3     1789.58     1834.15     29.20 o
   6  -6   3      261.07      257.56     18.67 o
   7  -6   3      738.04      751.99     19.91 o
 -11  -5   3       80.19       75.93     10.14 o
 -10  -5   3     1462.66     1444.40     55.57 o
  -9  -5   3      235.71      247.91     12.84 o
  -8  -5   3     1920.89     1875.96     77.58 o
  -7  -5   3      217.46      232.90     11.07 o
  -6  -5   3      620.17      625.20     11.30 o
  -5  -5   3     1591.54     1555.36     21.63 o
  -4  -5   3     1198.65     1235.48     28.46 o
  -3  -5   3     2683.71     2811.98     44.32 o
  -2  -5   3     2393.58     2443.38     17.14 o
  -1  -5   3      106.92      123.82      5.45 o
   0  -5   3     2998.28     2943.63     43.41 o
   1  -5   3      967.12      915.45     15.07 o
   2  -5   3       62.68       63.86      4.35 o
   3  -5   3      305.61      325.08      8.44 o
   4  -5   3     1280.60     1268.68     16.77 o
   5  -5   3        7.88       11.75      4.56 o
   6  -5   3     2150.50     2168.14     26.47 o
   7  -5   3       77.00       81.32      7.22 o
   8  -5   3      166.91      174.34     11.91 o
 -11  -4   3      197.10      188.65     14.78 o
 -10  -4   3      110.02      107.88     11.73 o
  -9  -4   3     1198.44     1219.44     43.72 o
  -8  -4   3      162.33      144.69     10.96 o
  -7  -4   3     1740.44     1709.09     64.05 o
  -6  -4   3     3591.12     3514.29     73.93 o
  -5  -4   3       93.60      115.51      4.96 o
  -4  -4   3     2870.83     2841.43     84.01 o
  -3  -4   3      561.97      535.46     11.37 o
  -2  -4   3      108.44      145.17      7.32 o
  -1  -4   3     2248.55     2208.58     34.89 o
   0  -4   3      987.04      836.00     12.50 o
   1  -4   3      736.99      643.39     10.53 o
   2  -4   3     3811.50     3995.27     57.57 o
   3  -4   3      169.38      158.48      5.85 o
   4  -4   3      411.96      441.91      9.67 o
   5  -4   3     2252.22     2152.82     21.68 o
   6  -4   3      544.31      585.20     12.46 o
   7  -4   3      420.68      437.97     11.61 o
   8  -4   3      532.73      493.47     25.67 o
   9  -4   3        0.33        4.05      6.14 o
 -11  -3   3        9.17       26.10      8.64 o
 -10  -3   3      413.14      424.41     17.41 o
  -9  -3   3      450.08      455.40     20.26 o
  -8  -3   3       41.44       62.09      7.64 o
  -7  -3   3     3473.72     3380.43    126.83 o
  -6  -3   3      408.16      414.55     23.97 o
  -5  -3   3     3924.84     3951.94     47.37 o
  -4  -3   3     1842.90     1813.87     36.41 o
  -3  -3   3        4.01       28.01      3.27 o
  -2  -3   3      514.79      494.29      9.63 o
  -1  -3   3     7653.51     7504.55     69.40 o
   0  -3   3     2885.92     2888.97     24.36 o
   1  -3   3    11050.09    10957.00    151.38 o
   2  -3   3      594.06      629.67      8.49 o
   3  -3   3     1176.72     1229.02     14.66 o
   4  -3   3      121.02      177.24      6.10 o
   5  -3   3      576.43      531.36     12.16 o
   6  -3   3     2624.31     2625.26     35.04 o
   7  -3   3     1964.13     1954.77     47.76 o
   8  -3   3      104.71       97.38      6.85 o
   9  -3   3      761.77      729.61     16.69 o
 -11  -2   3     1331.03     1382.01     32.13 o
 -10  -2   3      112.88       93.80     12.08 o
  -9  -2   3      260.83      262.15     22.09 o
  -8  -2   3      643.90      712.09     24.03 o
  -7  -2   3      392.73      447.96     14.49 o
  -6  -2   3     4974.02     4917.22     83.30 o
  -5  -2   3     4006.85     4058.21    118.52 o
  -4  -2   3      764.89      760.18     20.11 o
  -3  -2   3      815.43      918.02     15.07 o
  -2  -2   3     4241.13     4324.41    107.70 o
  -1  -2   3     1158.68     1254.57     11.51 o
   0  -2   3    32617.98    32060.35    276.94 o
   1  -2   3     6002.37     6230.06     58.99 o
   2  -2   3     4902.47     4949.48     47.80 o
   3  -2   3     4668.84     4749.59     53.11 o
   4  -2   3      794.71      764.76     13.25 o
   5  -2   3     1450.81     1433.82     15.71 o
   6  -2   3     1976.16     2072.58     27.99 o
   7  -2   3       93.88       91.35      6.27 o
   8  -2   3      936.26      922.79     15.70 o
   9  -2   3      547.17      584.73     21.96 o
  10  -2   3      144.50      163.55     22.49 o
 -11  -1   3      142.47      123.67     18.34 o
 -10  -1   3     1544.86     1536.21     32.55 o
  -9  -1   3       46.28       46.35      8.39 o
  -8  -1   3        0.53       11.72      6.32 o
  -7  -1   3      710.35      724.92     18.35 o
  -6  -1   3     4195.85     4037.53     38.57 o
  -5  -1   3      638.03      817.99     16.25 o
  -4  -1   3     1409.13     1394.91     18.98 o
  -3  -1   3     2001.25     2040.57     21.25 o
  -2  -1   3     1974.67     2038.81     26.07 o
  -1  -1   3     8594.97     8740.62     61.74 o
   0  -1   3    15298.55    15228.70    132.63 o
   1  -1   3       10.57        7.23      2.13 o
   2  -1   3     2580.07     2477.99     21.29 o
   3  -1   3     1586.68     1533.41     17.60 o
   4  -1   3     4382.98     4417.58     65.85 o
   5  -1   3     1833.09     1734.51     17.31 o
   6  -1   3       39.99       51.74      4.54 o
   7  -1   3     1690.96     1676.99     21.54 o
   8  -1   3     2580.16     2536.52     36.75 o
   9  -1   3        7.78        7.26      5.68 o
  10  -1   3     1257.48     1254.77     26.22 o
 -10   0   3     1690.37     1597.06     53.86 o
  -9   0   3      114.03      105.72     10.52 o
  -8   0   3       44.67       52.48      7.61 o
  -7   0   3     2632.96     2599.89     34.60 o
  -6   0   3      227.41      228.02     29.15 o
  -5   0   3     5110.53     5001.94     49.99 o
  -4   0   3      811.35      875.17     15.43 o
  -3   0   3      626.90      624.32     12.62 o
  -2   0   3     8709.31     8481.98     99.12 o
  -1   0   3     1693.64     1985.98     11.53 o
   2   0   3     2682.38     2708.25     11.86 o
   3   0   3     3473.41     3270.54     34.17 o
   4   0   3     8173.69     8186.10     89.64 o
   5   0   3      226.17      233.34      8.19 o
   6   0   3      164.56      165.45      8.01 o
   7   0   3     1672.82     1625.66     18.52 o
   8   0   3       56.98       82.41      5.75 o
   9   0   3     1752.18     1783.75     40.84 o
  10   0   3      241.47      241.40      9.74 o
  11   0   3      622.47      609.02     21.15 o
 -10   1   3      456.53      402.64     22.24 o
  -9   1   3      588.63      628.91     21.14 o
  -8   1   3      523.70      547.55     18.16 o
  -7   1   3        1.19       71.51      7.71 o
  -6   1   3     1859.78     1672.53     90.01 o
  -5   1   3      489.02      470.94      6.94 o
  -4   1   3     3230.45     3316.70     22.06 o
  -3   1   3     5761.32     5470.42     44.16 o
  -2   1   3     1262.22     1557.56     15.20 o
  -1   1   3    12846.84    13384.82    115.58 o
   0   1   3     1264.71     1429.05     21.26 o
   1   1   3      229.48      243.64      7.63 o
   2   1   3     1943.07     1859.27     20.30 o
   3   1   3     5945.54     5955.18     27.78 o
   4   1   3     1762.66     1734.69     13.20 o
   5   1   3     3411.21     3436.60     26.46 o
   6   1   3        8.13        9.26      3.52 o
   7   1   3      956.47      963.08     42.44 o
   8   1   3      469.07      484.93     43.13 o
   9   1   3      655.88      663.23     20.04 o
  10   1   3      233.22      220.25      9.18 o
  11   1   3      479.18      479.60     21.33 o
 -10   2   3     1265.38     1371.89     40.02 o
  -9   2   3       43.39       84.04     12.32 o
  -8   2   3       21.02       32.53      8.49 o
  -7   2   3     1281.67     1341.75     26.32 o
  -6   2   3       81.35       82.77      4.29 o
  -5   2   3      305.13      356.46      9.41 o
  -4   2   3     4255.40     4331.71     25.03 o
  -3   2   3     2696.31     2824.73     34.07 o
  -2   2   3     2980.29     2902.57     41.50 o
  -1   2   3     3571.87     3873.44     28.44 o
   0   2   3     3261.87     3271.29     24.99 o
   1   2   3      153.32      251.60      6.32 o
   2   2   3     1444.24     1432.46     13.22 o
   3   2   3     3373.49     3491.12     22.99 o
   4   2   3    12666.44    13069.16    165.90 o
   5   2   3      116.63      118.77      4.15 o
   6   2   3      237.11      254.17      7.96 o
   7   2   3       86.92       97.36      6.37 o
   8   2   3      136.78      142.43     14.15 o
   9   2   3     1350.95     1579.34    123.57 o
  10   2   3     1031.83      994.17     33.28 o
  11   2   3       32.75       46.06     13.64 o
  -9   3   3      499.02      489.86     24.68 o
  -8   3   3     1061.71     1069.82     32.37 o
  -7   3   3      510.73      461.83     21.07 o
  -6   3   3     1075.17     1101.47     20.58 o
  -5   3   3       24.94       30.57      3.27 o
  -4   3   3      270.30      266.92      6.05 o
  -3   3   3     4416.62     4479.01     50.36 o
  -2   3   3     6543.20     6450.31     51.62 o
  -1   3   3      591.91      639.26      9.21 o
   0   3   3     5603.21     5635.03    125.81 o
   1   3   3       20.69       40.70      2.02 o
   2   3   3     2797.91     3126.30     28.14 o
   3   3   3    15085.97    15282.91     98.04 o
   4   3   3     1715.24     1653.24     31.22 o
   5   3   3     1377.19     1347.68     15.48 o
   6   3   3     2352.01     2271.58     17.40 o
   7   3   3       90.16      134.86      5.46 o
   8   3   3     1243.60     1251.75     16.23 o
   9   3   3     1082.43     1065.01     24.16 o
  10   3   3       10.44        6.52      7.57 o
  11   3   3      388.30      357.29     18.06 o
  -8   4   3      218.49      264.28     18.96 o
  -7   4   3     1187.42     1161.48     33.15 o
  -6   4   3      585.49      382.69    113.74 o
  -5   4   3      614.12      582.59     15.46 o
  -4   4   3      482.70      491.49     14.27 o
  -3   4   3     4534.88     4474.91     54.99 o
  -2   4   3        5.44       38.82      1.90 o
  -1   4   3     6385.17     6358.61    184.32 o
   0   4   3      347.80      360.83      7.46 o
   1   4   3       91.61       93.05      2.82 o
   2   4   3     5052.45     4926.53     43.57 o
   3   4   3     4307.85     4388.77     30.44 o
   4   4   3     4027.17     3673.52    112.40 o
   5   4   3     4853.88     4792.48     90.67 o
   6   4   3     1775.97     1805.94     24.32 o
   7   4   3      913.11      855.72     14.43 o
   8   4   3     2123.68     2103.50     20.01 o
   9   4   3      108.67      113.99     10.34 o
  10   4   3      176.00      171.33     13.15 o
  11   4   3      971.81      963.31     28.14 o
  -8   5   3      410.73      454.87     25.04 o
  -7   5   3     2073.82     2129.52     46.75 o
  -6   5   3      286.28      299.69     10.59 o
  -5   5   3      391.91      398.41      9.62 o
  -4   5   3      164.07      186.72      6.48 o
  -3   5   3       19.21       38.24      2.47 o
  -2   5   3     4699.40     4877.22    117.74 o
  -1   5   3     3866.10     4208.10     29.16 o
   0   5   3      540.37      527.51     10.07 o
   1   5   3      906.71      829.14      7.00 o
   2   5   3     1830.95     1864.82     24.88 o
   3   5   3     2408.77     2540.10     20.13 o
   4   5   3       14.02       49.10      4.34 o
   5   5   3      142.88      224.64      4.96 o
   6   5   3     2152.54     2293.74     56.62 o
   7   5   3     3792.01     3679.47     88.37 o
   8   5   3      141.31      205.71     12.16 o
   9   5   3     1805.39     1791.46     38.85 o
  10   5   3       23.48       30.24      9.35 o
  11   5   3      229.07      237.08     16.18 o
  -7   6   3       84.12       80.60     14.92 o
  -6   6   3     1216.58     1233.96     36.21 o
  -5   6   3      123.32      134.36      8.03 o
  -4   6   3       81.42       95.24     12.39 o
  -3   6   3     1098.95     1135.08     21.77 o
  -2   6   3     1563.13     1629.52     38.22 o
  -1   6   3      261.90      293.71      9.21 o
   0   6   3     1959.25     1887.55     20.65 o
   1   6   3      681.55      615.72     14.69 o
   2   6   3     2926.20     2847.45     50.62 o
   3   6   3     1264.87     1209.74     14.91 o
   4   6   3       12.11       18.21      3.85 o
   5   6   3      386.17      422.91     11.49 o
   6   6   3     5325.30     5463.65     47.77 o
   7   6   3      357.47      385.47     14.68 o
   8   6   3     2142.24     2197.05     34.97 o
   9   6   3        0.96        8.61      7.70 o
  10   6   3       20.23       37.65      9.70 o
  11   6   3      276.11      274.61     17.07 o
  -6   7   3      454.87      443.52     23.63 o
  -5   7   3      264.72      269.16     11.57 o
  -4   7   3     1629.87     1723.30     48.45 o
  -3   7   3      205.89      200.44      9.53 o
  -2   7   3     1094.21     1096.63     18.93 o
  -1   7   3     2592.36     2628.50     51.07 o
   0   7   3      997.73      963.22     16.56 o
   1   7   3     2401.58     2250.85     98.54 o
   2   7   3     1863.72     1872.21     33.01 o
   3   7   3      864.94      857.15     28.82 o
   4   7   3      639.78      676.17     12.64 o
   5   7   3      397.42      390.61     10.35 o
   6   7   3      118.16      139.65      7.22 o
   7   7   3     3503.55     3615.25     42.86 o
   8   7   3      705.72      701.21     26.66 o
   9   7   3      284.37      330.47     15.97 o
  10   7   3      236.72      242.33     15.27 o
  11   7   3      176.41      192.82     15.15 o
  -5   8   3     1449.20     1446.18     45.60 o
  -4   8   3      395.90      356.13     13.32 o
  -3   8   3      731.65      702.09     17.53 o
  -2   8   3      486.55      470.17     14.10 o
  -1   8   3       23.50       64.10      6.51 o
   0   8   3      437.70      458.29     12.84 o
   1   8   3     2465.58     2500.62     27.36 o
   2   8   3      449.44      458.22     11.91 o
   3   8   3     1841.02     1872.99     41.33 o
   4   8   3      409.12      431.25     14.13 o
   5   8   3       66.47       62.15      5.61 o
   6   8   3      666.66      687.86     16.76 o
   7   8   3      680.66      684.20     19.77 o
   8   8   3      860.48      871.08     23.49 o
   9   8   3      324.50      380.73     32.74 o
  10   8   3      146.92      141.10     18.23 o
  11   8   3      440.92      401.22     21.05 o
  -4   9   3      535.31      526.57     17.13 o
  -3   9   3      422.00      444.25     15.52 o
  -2   9   3      105.61      104.59      8.60 o
  -1   9   3      256.67      289.59     12.09 o
   0   9   3     1066.46     1055.15     20.30 o
   1   9   3      247.28      275.39     16.62 o
   2   9   3     3179.54     3304.24     50.68 o
   3   9   3     1310.31     1340.00     23.10 o
   4   9   3       59.32      109.06      8.66 o
   5   9   3     1433.03     1359.80     26.62 o
   6   9   3       61.40       80.28      6.73 o
   7   9   3      501.63      492.93     19.53 o
   8   9   3     1669.78     1672.93     33.20 o
   9   9   3      511.37      503.48     42.09 o
  10   9   3      100.57      147.07     16.66 o
  -2  10   3      321.62      305.10     13.64 o
  -1  10   3       97.65       77.62      8.62 o
   0  10   3       11.32       11.09      5.44 o
   1  10   3      967.11     1014.62     31.04 o
   2  10   3      984.17      991.16     30.75 o
   3  10   3        3.54        0.35      9.44 o
   4  10   3      648.67      629.36     25.30 o
   5  10   3      100.76       94.71     17.75 o
   6  10   3      663.69      664.77     20.89 o
   7  10   3      646.09      606.16     19.49 o
   8  10   3      162.57      171.34     12.95 o
   9  10   3      157.22      155.73     13.04 o
   0  11   3     1152.72     1227.31     36.95 o
   1  11   3      121.36      103.40     14.25 o
   2  11   3        9.41        9.12      9.53 o
   3  11   3      329.61      354.65     20.73 o
   4  11   3      194.54      194.68     16.71 o
   5  11   3      608.80      628.05     27.36 o
   6  11   3      694.68      710.43     28.83 o
   7  11   3      158.06      150.11     12.83 o
   8  11   3       21.34       10.04      7.03 o
   3  12   3      118.67      132.55     16.01 o
   4  12   3      901.66      884.53     34.00 o
   5  12   3     1310.59     1308.64     40.02 o
  -7 -11   4       12.89       17.32     14.67 o
  -6 -11   4     1409.85     1455.63     45.88 o
  -5 -11   4      179.31      141.24     12.81 o
  -4 -11   4      180.31      165.90     20.61 o
  -3 -11   4     1436.10     1438.55     40.11 o
  -2 -11   4        3.24       18.00     10.83 o
  -1 -11   4       24.46       29.82     11.62 o
  -8 -10   4        0.46        8.34      5.01 o
  -7 -10   4      549.39      566.52     19.02 o
  -6 -10   4       50.14       56.95      9.23 o
  -5 -10   4      139.79      140.55     11.85 o
  -4 -10   4     1547.85     1519.44     31.15 o
  -3 -10   4        1.83        4.09      7.93 o
  -2 -10   4     1204.22     1130.62     58.40 o
  -1 -10   4      179.67      183.88     12.32 o
   0 -10   4       68.74       60.55     12.50 o
   1 -10   4      503.14      629.44     27.88 o
   2 -10   4     1190.57     1124.99     36.94 o
  -9  -9   4      194.82      196.71     10.29 o
  -8  -9   4     1135.28     1138.83     21.62 o
  -7  -9   4       33.13       55.81      6.22 o
  -6  -9   4      105.61       95.96      6.77 o
  -5  -9   4     1270.83     1226.77     18.47 o
  -4  -9   4      282.36      300.79     14.11 o
  -3  -9   4     2596.63     2588.11     54.28 o
  -2  -9   4     1513.34     1458.34     28.75 o
  -1  -9   4       17.17       18.69      7.92 o
   0  -9   4      149.81      150.77     11.06 o
   1  -9   4     1321.87     1262.49     93.82 o
   2  -9   4       13.42       17.61     10.88 o
   3  -9   4     1589.74     1665.50     42.53 o
 -10  -8   4       32.88       57.18      7.27 o
  -9  -8   4     2727.67     2655.61     33.94 o
  -8  -8   4      134.11      157.99      7.04 o
  -7  -8   4      108.11      122.97      6.27 o
  -6  -8   4      338.56      317.21      9.95 o
  -5  -8   4      140.70      168.10      7.33 o
  -4  -8   4      953.04      947.05     14.83 o
  -3  -8   4     4345.24     4238.51     31.50 o
  -2  -8   4      103.76      153.14      9.65 o
  -1  -8   4     1160.19     1094.29     23.70 o
   0  -8   4      785.49      757.90     21.54 o
   1  -8   4       53.15       65.83      8.06 o
   2  -8   4      904.56      972.64     40.12 o
   3  -8   4      285.52      266.59     35.45 o
   4  -8   4      132.21      124.97     13.27 o
   5  -8   4      956.31     1005.63     32.75 o
 -10  -7   4      880.36      870.91     63.55 o
  -9  -7   4      507.76      503.27     18.48 o
  -8  -7   4     1396.40     1367.64     19.97 o
  -7  -7   4      211.64      201.24      7.02 o
  -6  -7   4        2.96       21.01      4.45 o
  -5  -7   4      192.44      193.99      7.35 o
  -4  -7   4     2567.03     2566.74     41.20 o
  -3  -7   4      124.97      124.27      6.53 o
  -2  -7   4     1986.60     2065.06     47.11 o
  -1  -7   4      585.26      570.47     19.56 o
   0  -7   4      122.33      126.66      7.46 o
   1  -7   4      739.70      764.59     19.10 o
   2  -7   4      414.99      369.42     12.22 o
   3  -7   4      258.20      252.21     22.62 o
   4  -7   4     1707.09     1644.46     52.56 o
   5  -7   4      510.27      485.02     16.49 o
   6  -7   4     1340.55     1362.61     27.27 o
 -11  -6   4      523.31      534.27     24.76 o
 -10  -6   4      802.59      815.09     27.29 o
  -9  -6   4     1453.34     1417.88     29.20 o
  -8  -6   4      711.69      721.05     20.39 o
  -7  -6   4      351.00      365.50     10.09 o
  -6  -6   4     1392.86     1424.87     43.82 o
  -5  -6   4      378.75      368.89     20.42 o
  -4  -6   4        2.21       92.51      5.08 o
  -3  -6   4     2397.30     2416.14     19.69 o
  -2  -6   4      835.98      844.09     15.31 o
  -1  -6   4        7.07       11.41      4.48 o
   0  -6   4     2913.56     2785.50     38.40 o
   1  -6   4      163.88      162.42      8.56 o
   2  -6   4       40.16       38.66      5.48 o
   3  -6   4      638.71      598.13     16.30 o
   4  -6   4      375.20      400.70     10.83 o
   5  -6   4      482.71      486.54     13.65 o
   6  -6   4     1545.87     1536.79     32.58 o
   7  -6   4      225.62      261.25     13.07 o
 -11  -5   4      181.56      179.08     19.62 o
 -10  -5   4      249.26      246.46     14.77 o
  -9  -5   4     1794.32     1793.05     56.05 o
  -8  -5   4      343.69      344.78     15.13 o
  -7  -5   4     1792.24     1719.16     39.73 o
  -6  -5   4     2914.31     2865.44     59.06 o
  -5  -5   4      437.68      433.84     15.25 o
  -4  -5   4     1085.02     1123.05     18.38 o
  -3  -5   4      766.38      721.48     15.02 o
  -2  -5   4      403.75      510.28      7.68 o
  -1  -5   4     3298.34     3233.21     38.81 o
   0  -5   4      101.48       87.78      5.87 o
   1  -5   4     5765.56     5787.17     91.30 o
   2  -5   4      319.45      328.52     10.32 o
   3  -5   4      242.98      259.95      8.86 o
   4  -5   4      167.68      169.88      7.18 o
   5  -5   4     1269.79     1261.71     18.19 o
   6  -5   4        2.64       17.07      5.47 o
   7  -5   4     1371.26     1387.34     23.01 o
   8  -5   4      185.33      175.97     12.15 o
 -11  -4   4      558.44      536.28     20.61 o
 -10  -4   4      654.66      662.08     21.63 o
  -9  -4   4        0.74       16.14      6.86 o
  -8  -4   4      879.33      805.91     27.47 o
  -7  -4   4      994.22     1099.13     22.69 o
  -6  -4   4        1.04       94.92      4.91 o
  -5  -4   4     8449.61     8227.59     65.67 o
  -4  -4   4      124.64      196.85      7.33 o
  -3  -4   4       43.87       60.25     15.38 o
  -2  -4   4     5220.85     5417.77     66.74 o
  -1  -4   4       28.67       82.09      2.86 o
   0  -4   4     6417.94     6148.68     36.12 o
   1  -4   4     5423.45     5262.02     34.84 o
   2  -4   4     1505.41     1583.14     20.06 o
   3  -4   4      175.64      177.70      6.40 o
   4  -4   4     1029.90     1047.02     14.74 o
   5  -4   4      890.90      839.63     14.73 o
   6  -4   4     1601.98     1566.12     20.20 o
   7  -4   4      642.86      654.29     14.34 o
   8  -4   4      156.31      175.71      9.70 o
 -11  -3   4      507.31      508.13     20.67 o
 -10  -3   4      753.85      818.51     35.48 o
  -9  -3   4      270.80      285.88     13.91 o
  -8  -3   4       84.90      103.10     12.03 o
  -7  -3   4       66.44      103.87      8.59 o
  -6  -3   4     5813.40     5548.11    118.81 o
  -5  -3   4      648.60      631.56     13.52 o
  -4  -3   4     2070.69     1903.99     25.77 o
  -3  -3   4      156.12      128.60     13.03 o
  -2  -3   4     1122.38     1083.76     13.19 o
  -1  -3   4     2165.78     2110.73     18.85 o
   0  -3   4    15982.53    15520.64    166.30 o
   1  -3   4      411.84      493.25     10.18 o
   2  -3   4     1394.53     1235.77     17.92 o
   3  -3   4     1972.45     2050.94     22.38 o
   4  -3   4      207.51      225.00      7.07 o
   5  -3   4      684.61      645.51     12.16 o
   6  -3   4      223.68      242.72      8.22 o
   7  -3   4      109.58      139.10      6.93 o
   8  -3   4      974.06     1008.00     30.57 o
   9  -3   4      129.15       95.98      8.20 o
 -11  -2   4      238.14      220.19     14.96 o
 -10  -2   4     1565.83     1448.61     31.74 o
  -9  -2   4        2.93       14.40      7.17 o
  -8  -2   4       23.01       35.44      7.21 o
  -7  -2   4     1921.80     1889.22     29.45 o
  -6  -2   4     1559.48     1509.83     24.53 o
  -5  -2   4     4878.71     4858.92     60.08 o
  -4  -2   4      828.02      657.81     10.41 o
  -3  -2   4      361.57      364.76      6.09 o
  -2  -2   4      494.53      420.50     14.53 o
  -1  -2   4     7263.26     7191.69     61.76 o
   0  -2   4      400.06      423.02      6.96 o
   1  -2   4     2723.78     2596.80     18.85 o
   2  -2   4     1352.45     1308.44     23.59 o
   3  -2   4      345.67      377.55      7.51 o
   4  -2   4     6297.13     6285.31     46.41 o
   5  -2   4      283.81      309.27     13.06 o
   6  -2   4      121.96      137.93      6.30 o
   7  -2   4     2432.70     2407.63     38.66 o
   8  -2   4     1056.50     1014.80     18.40 o
   9  -2   4      944.96      972.69     17.45 o
  10  -2   4     1041.00     1035.85     48.47 o
 -11  -1   4     1682.30     1511.75     82.89 o
 -10  -1   4      128.22      133.75     11.93 o
  -9  -1   4      638.19      684.05     22.14 o
  -8  -1   4      167.77      158.86     10.99 o
  -7  -1   4      906.19      979.49     21.62 o
  -6  -1   4     2379.15     2416.85     38.92 o
  -5  -1   4     2225.27     2061.51     35.77 o
  -4  -1   4     2938.29     3186.21     67.21 o
  -3  -1   4     4302.78     4168.92     31.37 o
  -2  -1   4     2001.78     1956.79     28.86 o
  -1  -1   4        4.46       32.45      3.77 o
   0  -1   4     3967.13     3873.12     25.93 o
   1  -1   4       44.02       87.82      5.50 o
   2  -1   4        0.38       21.33      1.90 o
   3  -1   4     5879.24     5675.14     43.57 o
   4  -1   4      110.51      108.09      4.52 o
   5  -1   4     2104.63     2030.92     35.88 o
   6  -1   4      544.80      552.91     10.48 o
   7  -1   4      415.92      428.20     10.05 o
   8  -1   4      453.54      470.67     11.33 o
   9  -1   4     2975.44     2993.11     28.78 o
  10  -1   4       94.65       90.97      8.38 o
 -10   0   4     1525.11     1613.46     78.30 o
  -9   0   4      846.58      870.18     29.26 o
  -8   0   4       90.06      120.32     10.16 o
  -7   0   4      278.01      326.79     13.58 o
  -6   0   4     3420.93     3388.41     57.57 o
  -5   0   4      267.36      308.60     11.11 o
  -4   0   4     4509.55     4595.07     46.88 o
  -3   0   4     5135.33     5433.40     52.62 o
  -2   0   4      396.46      513.92      8.08 o
  -1   0   4    10847.88    11235.95     86.21 o
   0   0   4      181.90      192.50      5.82 o
   1   0   4      454.57      493.67      9.03 o
   2   0   4     3519.29     3376.67     22.86 o
   3   0   4     4088.90     4108.83     37.59 o
   4   0   4     4633.73     4386.96     71.28 o
   5   0   4     3396.17     3329.23     35.11 o
   6   0   4       30.14      121.75      7.05 o
   7   0   4       57.59       76.69      5.31 o
   8   0   4     1770.35     1723.45     41.68 o
   9   0   4       11.10       20.28      5.15 o
  10   0   4      910.78      888.28     51.99 o
  11   0   4      128.73      146.29     12.01 o
 -10   1   4      875.46      916.37     32.34 o
  -9   1   4        1.54        4.73      7.91 o
  -8   1   4     1212.91     1201.73     26.87 o
  -7   1   4     1403.30     1368.12     26.45 o
  -6   1   4        8.90        3.22      5.25 o
  -5   1   4     2284.27     2279.60     28.65 o
  -4   1   4     1911.07     1826.51     49.68 o
  -3   1   4        2.52       38.75      3.71 o
  -2   1   4    16399.91    16204.27    172.89 o
  -1   1   4     3010.35     3659.99     16.53 o
   0   1   4     8258.44     8201.74     44.28 o
   1   1   4       46.28       40.59      3.28 o
   2   1   4     5576.25     5730.93     59.31 o
   3   1   4     6451.04     6747.86     97.22 o
   4   1   4     9565.02     9848.04    114.80 o
   5   1   4      651.29      644.75      9.45 o
   6   1   4     2955.46     3033.89     87.83 o
   7   1   4      591.87      612.19     11.66 o
   8   1   4       68.36       61.81     16.94 o
   9   1   4     2223.47     2113.98     24.31 o
  10   1   4      274.58      295.41      8.79 o
  11   1   4        0.17        8.17      9.07 o
  -9   2   4      796.12      733.74     28.17 o
  -8   2   4     1778.94     1774.35     40.40 o
  -7   2   4       18.40       30.40      7.06 o
  -6   2   4      610.39      635.15     17.21 o
  -5   2   4      101.07      106.03      4.21 o
  -4   2   4       16.37       16.75      2.11 o
  -3   2   4     5526.34     5603.92     40.80 o
  -2   2   4     4721.12     4654.35     29.61 o
  -1   2   4     8907.98     8806.92     76.59 o
   0   2   4     4061.57     4133.62     48.68 o
   1   2   4      229.11      304.02      4.53 o
   2   2   4      191.80      189.25      5.82 o
   3   2   4    10965.18    10918.88     85.94 o
   4   2   4      120.90      118.30      3.22 o
   5   2   4     3575.59     3496.72     61.57 o
   6   2   4      974.59      874.73     11.26 o
   7   2   4       52.28       43.17      4.16 o
   8   2   4      429.61      424.49     10.50 o
   9   2   4      150.23      169.43      7.58 o
  10   2   4       85.39      104.70      7.17 o
  11   2   4      629.81      590.73     23.70 o
  -9   3   4     1100.33     1151.92     36.52 o
  -8   3   4       96.53      116.25     14.07 o
  -7   3   4     2352.45     2318.90     44.67 o
  -6   3   4      206.35      235.31     21.13 o
  -5   3   4       11.27        9.98      2.83 o
  -4   3   4      274.94      261.87      7.22 o
  -3   3   4     2176.34     2079.37     30.24 o
  -2   3   4     3662.52     3650.86     33.83 o
  -1   3   4    10653.27    10885.74     99.69 o
   0   3   4       55.55       93.40      2.36 o
   1   3   4      538.79      491.08      5.29 o
   2   3   4     1703.09     1637.58     18.23 o
   3   3   4      249.89      350.30      9.42 o
   4   3   4     3532.63     3357.61     36.89 o
   5   3   4     1121.24     1119.89     11.26 o
   6   3   4       58.93       58.23      3.31 o
   7   3   4     2554.02     2444.80     54.77 o
   8   3   4      104.69      115.64      5.71 o
   9   3   4      494.24      523.26     18.12 o
  10   3   4      274.19      266.88     15.16 o
  11   3   4      372.20      353.79     18.33 o
  -8   4   4     1806.50     1764.77     44.00 o
  -7   4   4       29.48       35.44      9.61 o
  -6   4   4      211.95      237.78     16.06 o
  -5   4   4      166.81      242.91     11.06 o
  -4   4   4      169.68      202.18      6.21 o
  -3   4   4      331.60      306.86      7.18 o
  -2   4   4     5872.82     5820.85    138.91 o
  -1   4   4       56.78       64.77      4.12 o
   0   4   4        3.07       21.36      2.96 o
   1   4   4     1245.91     1243.69      9.22 o
   2   4   4      334.53      350.88      5.19 o
   3   4   4      390.73      309.22      8.13 o
   4   4   4     1415.72     1533.60     21.17 o
   5   4   4     1558.31     1614.59     23.41 o
   6   4   4     2764.21     2653.20     70.00 o
   7   4   4     1495.38     1571.56     30.80 o
   8   4   4     2420.71     2523.59     36.14 o
   9   4   4      383.61      397.64     16.56 o
  10   4   4        4.08        6.72      8.48 o
  11   4   4      115.46      110.52     12.12 o
  -8   5   4      664.27      716.85     30.49 o
  -7   5   4      679.38      696.86     28.25 o
  -6   5   4      900.40      908.20     29.83 o
  -5   5   4        9.10        6.83      3.90 o
  -4   5   4     1840.85     1836.64     48.26 o
  -3   5   4      432.05      438.93     10.84 o
  -2   5   4      267.67      278.25      8.54 o
  -1   5   4     3313.41     3243.75     79.69 o
   0   5   4     1766.63     1723.24     33.33 o
   1   5   4        4.31       27.82      1.60 o
   2   5   4     4750.69     4837.76     61.93 o
   3   5   4      208.60      283.78      7.42 o
   4   5   4      121.50       98.83      7.36 o
   5   5   4      908.99      851.35     17.83 o
   6   5   4     1422.69     1419.63     24.33 o
   7   5   4      631.59      685.36     25.63 o
   8   5   4     3105.85     3014.98     52.70 o
   9   5   4       31.47       47.27     11.10 o
  10   5   4      139.79      119.19     16.84 o
  11   5   4      516.46      498.44     21.39 o
  -7   6   4     1289.02     1351.85     40.09 o
  -6   6   4        4.42       10.98     10.71 o
  -5   6   4     2343.42     2346.79     28.35 o
  -4   6   4     1781.12     1857.07     26.30 o
  -3   6   4      357.21      398.79     11.35 o
  -2   6   4     1168.18     1128.31     17.64 o
  -1   6   4      693.08      692.26     13.43 o
   0   6   4        3.12        9.37      3.56 o
   1   6   4     5502.83     5191.86    181.94 o
   2   6   4       68.07       53.91      3.28 o
   3   6   4     3879.42     4019.62     70.85 o
   4   6   4      600.45      573.44     11.33 o
   5   6   4       85.93       60.96      2.72 o
   6   6   4      335.84      381.73     13.90 o
   7   6   4     4556.68     4582.33     47.26 o
   8   6   4        0.29       11.07      7.38 o
   9   6   4      757.39      742.00     28.03 o
  10   6   4      427.19      422.33     27.10 o
  11   6   4        4.13       12.36     10.55 o
  -6   7   4      325.98      308.18     20.35 o
  -5   7   4     1229.36     1240.80     29.44 o
  -4   7   4       33.44       54.99      6.86 o
  -3   7   4     1100.61     1068.41     26.58 o
  -2   7   4       20.13       46.44      5.97 o
  -1   7   4       27.83       85.16      6.49 o
   0   7   4     4251.20     4199.12    114.61 o
   1   7   4     2961.25     3091.65     41.51 o
   2   7   4     2685.74     2649.04     37.01 o
   3   7   4     2993.67     3002.64     74.79 o
   4   7   4       31.02       40.55      4.56 o
   5   7   4      139.47      153.04      7.25 o
   6   7   4     1442.17     1451.75     30.59 o
   7   7   4      156.16      158.74     10.95 o
   8   7   4     2235.05     2281.17     36.74 o
   9   7   4     1133.53     1160.03     28.24 o
  10   7   4        3.17        1.13      9.68 o
  11   7   4      509.58      460.90     21.45 o
  -5   8   4       24.70       44.01     12.10 o
  -4   8   4     2097.07     2150.69     30.64 o
  -3   8   4      292.93      313.49     12.29 o
  -2   8   4      307.95      343.47     12.36 o
  -1   8   4      320.98      331.90     11.56 o
   0   8   4     1860.52     1844.28     33.67 o
   1   8   4     1811.62     1828.47     43.76 o
   2   8   4     4091.28     4037.66    189.87 o
   3   8   4      273.66      271.85     21.43 o
   4   8   4      542.10      540.70     26.50 o
   5   8   4     1350.14     1347.36     24.41 o
   6   8   4       11.47       10.79      4.76 o
   7   8   4     1707.64     1701.83     37.03 o
   8   8   4      806.07      826.14     43.04 o
   9   8   4       40.22       46.56      9.47 o
  10   8   4      780.23      758.32     25.15 o
  11   8   4       17.38       19.54     10.70 o
  -4   9   4      519.98      529.63     17.26 o
  -3   9   4      840.00      815.97     35.49 o
  -2   9   4      131.04      121.46      9.11 o
  -1   9   4        1.46       34.84      6.31 o
   0   9   4      922.26      910.58     18.85 o
   1   9   4     1673.49     1692.27     24.51 o
   2   9   4      326.18      326.49     18.21 o
   3   9   4      172.41      205.99     15.27 o
   4   9   4      429.83      470.30     17.56 o
   5   9   4        5.75       15.36      6.89 o
   6   9   4     2141.36     2125.20     26.49 o
   7   9   4        2.93        8.65      8.29 o
   8   9   4        7.07       26.76     11.82 o
   9   9   4     1337.96     1315.95     59.60 o
  10   9   4      837.16      818.78     58.59 o
  -2  10   4       15.08       10.58      6.55 o
  -1  10   4      474.40      461.92     30.54 o
   0  10   4      759.42      758.28     19.01 o
   1  10   4       74.19       68.52     11.95 o
   2  10   4      286.07      297.36     18.24 o
   3  10   4      485.34      500.96     23.14 o
   4  10   4        4.93        0.00     10.29 o
   5  10   4     1624.62     1654.81    124.38 o
   6  10   4       73.13       70.66      9.20 o
   7  10   4      574.97      551.24     15.23 o
   8  10   4       66.27       82.23     11.51 o
   9  10   4      943.38      957.89     27.76 o
   0  11   4       83.72       67.95     11.84 o
   1  11   4      918.72      974.44     32.69 o
   2  11   4      133.67      147.74     15.20 o
   3  11   4       65.20       58.39     13.37 o
   4  11   4      857.50      857.30     30.80 o
   5  11   4      857.23      846.47     31.31 o
   6  11   4     1040.96     1056.74     34.77 o
   7  11   4      349.87      340.89     25.37 o
   8  11   4       11.49       12.95      8.94 o
   4  12   4     1028.73     1087.17     36.84 o
   5  12   4      700.89      784.46     32.14 o
  -6 -11   5        7.17        0.38     13.25 o
  -5 -11   5      281.37      289.06     16.26 o
  -4 -11   5     1007.76      988.13    119.38 o
  -3 -11   5      527.09      532.33     27.18 o
  -2 -11   5      774.45      798.48     31.57 o
  -1 -11   5       89.09       81.48     13.18 o
  -8 -10   5      822.59      801.27     15.15 o
  -7 -10   5       20.49       16.26     10.52 o
  -6 -10   5      104.45      106.79     11.10 o
  -5 -10   5      650.69      668.43     29.72 o
  -4 -10   5      289.49      302.74     32.61 o
  -3 -10   5     2734.16     2644.12     41.46 o
  -2 -10   5       87.34      105.85     27.49 o
  -1 -10   5      306.21      299.06     20.04 o
   0 -10   5      120.73      117.51     15.07 o
   1 -10   5      436.86      457.20     24.67 o
  -9  -9   5     1151.72     1131.61     21.86 o
  -8  -9   5      136.56      143.95      7.75 o
  -7  -9   5       65.59       60.61      8.68 o
  -6  -9   5      158.83      150.38      8.05 o
  -5  -9   5        6.13       24.06      7.60 o
  -4  -9   5     1710.06     1719.70     31.69 o
  -3  -9   5      642.81      667.24     20.38 o
  -2  -9   5      861.47      801.51     22.23 o
  -1  -9   5      408.99      400.27     16.57 o
   0  -9   5      149.94      147.67     15.55 o
   1  -9   5      280.20      280.68     14.85 o
   2  -9   5      679.97      695.05     27.88 o
   3  -9   5        0.65        3.45     10.58 o
 -10  -8   5      843.71      840.80     26.87 o
  -9  -8   5      371.48      347.79     17.11 o
  -8  -8   5     1169.41     1192.28     22.09 o
  -7  -8   5       79.91       74.58      6.94 o
  -6  -8   5      123.62      170.86      7.91 o
  -5  -8   5      830.65      792.58     14.37 o
  -4  -8   5      105.34      123.44      6.73 o
  -3  -8   5      957.54      966.33     22.53 o
  -2  -8   5     1557.19     1512.17     64.65 o
  -1  -8   5        2.78       10.52      6.00 o
   0  -8   5     1330.03     1268.21     24.29 o
   1  -8   5     1477.15     1449.44     92.85 o
   2  -8   5       12.44        9.11      7.72 o
   3  -8   5      458.45      437.94     29.75 o
   4  -8   5      908.24      885.83     30.74 o
   5  -8   5      221.20      210.39     16.74 o
 -10  -7   5        0.69        5.59      8.33 o
  -9  -7   5     1300.46     1367.82     39.57 o
  -8  -7   5       28.59       34.92      7.85 o
  -7  -7   5     1878.18     1857.14     26.25 o
  -6  -7   5     1469.09     1435.50     19.10 o
  -5  -7   5      282.69      317.48     11.53 o
  -4  -7   5     1043.08     1142.97     16.54 o
  -3  -7   5      613.20      647.16     10.92 o
  -2  -7   5      160.27      172.73     15.33 o
  -1  -7   5     1739.75     1646.96     24.33 o
   0  -7   5     1156.37     1159.50     20.76 o
   1  -7   5      447.16      420.14     29.90 o
   2  -7   5      171.35      191.69     13.53 o
   3  -7   5      128.96      125.49     11.21 o
   4  -7   5       11.78       22.94      8.18 o
   5  -7   5     1226.43     1161.28     28.01 o
   6  -7   5      352.54      350.09     21.36 o
 -10  -6   5     1536.90     1542.61     68.50 o
  -9  -6   5      579.45      540.68     27.85 o
  -8  -6   5      748.55      721.33     21.27 o
  -7  -6   5     3742.61     3729.60     78.99 o
  -6  -6   5      710.32      682.49     22.00 o
  -5  -6   5     1280.68     1259.39     45.42 o
  -4  -6   5     1118.09     1216.84     23.09 o
  -3  -6   5       28.98       27.37      3.43 o
  -2  -6   5     1256.96     1277.00     13.99 o
  -1  -6   5     3432.17     3394.38     38.50 o
   0  -6   5      801.70      798.35     16.33 o
   1  -6   5     4198.37     4209.31     37.30 o
   2  -6   5       82.38       81.09      6.98 o
   3  -6   5       72.87       63.04      7.88 o
   4  -6   5      694.17      671.41     17.06 o
   5  -6   5      662.94      673.20     16.19 o
   6  -6   5      677.47      704.71     17.32 o
   7  -6   5     1201.83     1232.26     47.39 o
 -11  -5   5       96.96       90.02     11.53 o
 -10  -5   5      190.25      178.00     12.37 o
  -9  -5   5      683.61      613.35     20.54 o
  -8  -5   5      540.31      575.80     30.20 o
  -7  -5   5      290.98      287.36      9.47 o
  -6  -5   5     2764.76     2756.28     54.79 o
  -5  -5   5     2906.58     2911.25    101.39 o
  -4  -5   5      110.96      125.81      7.04 o
  -3  -5   5      414.82      362.18     15.00 o
  -2  -5   5     1340.68     1243.80     14.87 o
  -1  -5   5      154.63      161.15      3.71 o
   0  -5   5    11221.08    11060.18    127.02 o
   1  -5   5      701.49      669.50     23.96 o
   2  -5   5      984.82      960.85     18.39 o
   3  -5   5      740.47      744.65     16.31 o
   4  -5   5      629.12      571.78     22.38 o
   5  -5   5      477.89      494.58     12.19 o
   6  -5   5     1411.26     1383.63     20.69 o
   7  -5   5       22.92       22.27      6.40 o
   8  -5   5      347.94      354.78     13.43 o
 -11  -4   5      222.79      208.08     14.94 o
 -10  -4   5      846.42      826.79     24.39 o
  -9  -4   5      764.77      775.93     22.47 o
  -8  -4   5      205.71      195.10     18.70 o
  -7  -4   5      115.11      109.18      9.01 o
  -6  -4   5     3413.55     3459.18     30.43 o
  -5  -4   5        3.73        9.12      3.02 o
  -4  -4   5     1338.79     1290.87     17.84 o
  -3  -4   5       49.10       60.53      5.08 o
  -2  -4   5      805.53      835.98     22.30 o
  -1  -4   5     6931.38     6713.20     62.06 o
   0  -4   5     4018.53     3948.64     35.78 o
   1  -4   5      998.53      929.38     24.22 o
   2  -4   5     1508.59     1471.78     20.53 o
   3  -4   5      524.71      480.72     14.90 o
   4  -4   5       85.65      108.30      5.86 o
   5  -4   5     1211.94     1224.96     17.42 o
   6  -4   5      182.29      149.31      7.52 o
   7  -4   5      646.10      631.18     14.30 o
   8  -4   5      911.19      894.85     19.19 o
 -11  -3   5      871.91      878.61     28.96 o
 -10  -3   5     1466.70     1423.34     39.91 o
  -9  -3   5      633.46      622.06     20.49 o
  -8  -3   5       31.53       59.23     14.89 o
  -7  -3   5     1740.14     2223.01    267.49 o
  -6  -3   5       15.46        8.64      5.69 o
  -5  -3   5     4587.97     4476.76     23.49 o
  -4  -3   5      423.82      464.91     10.78 o
  -3  -3   5     2418.85     2466.71     86.20 o
  -2  -3   5       50.07       52.92      3.97 o
  -1  -3   5     3010.78     3223.27     32.86 o
   0  -3   5     5999.54     6380.00     77.34 o
   1  -3   5      649.72      544.32     11.33 o
   2  -3   5      812.57      872.91     14.88 o
   3  -3   5     3106.79     2932.71     59.34 o
   4  -3   5     1494.35     1424.71     22.60 o
   5  -3   5      260.34      281.88      8.49 o
   6  -3   5     1208.31     1219.77     17.43 o
   7  -3   5      125.69      149.70      9.11 o
   8  -3   5       97.35      108.90      7.48 o
   9  -3   5     1883.93     1900.33     29.26 o
 -11  -2   5      973.14      948.40     66.47 o
 -10  -2   5      635.39      643.49     32.29 o
  -9  -2   5      561.88      581.71     19.86 o
  -8  -2   5        2.22       74.21      8.42 o
  -7  -2   5      115.65      154.41     10.45 o
  -6  -2   5     2789.70     2695.02     34.13 o
  -5  -2   5      395.34      422.80     14.17 o
  -4  -2   5     5168.23     5158.88    107.84 o
  -3  -2   5     2196.47     2044.84     14.20 o
  -2  -2   5       87.86       97.83      4.25 o
  -1  -2   5     1910.90     1742.28     31.69 o
   0  -2   5     3297.51     3205.66     23.15 o
   1  -2   5        4.60       66.14      9.69 o
   2  -2   5      542.80      524.98      6.09 o
   3  -2   5     3533.36     3385.17     62.76 o
   4  -2   5      863.78      869.66      9.41 o
   5  -2   5     2029.02     2035.90     27.98 o
   6  -2   5        1.64       12.52      3.89 o
   7  -2   5       41.57       49.91      5.21 o
   8  -2   5     1218.82     1151.97     20.60 o
   9  -2   5     1176.14     1225.86     19.52 o
  10  -2   5      573.11      665.13     29.19 o
 -10  -1   5     1777.58     1804.55     36.96 o
  -9  -1   5      165.05      182.75     13.13 o
  -8  -1   5      296.49      263.68     17.27 o
  -7  -1   5     1463.86     1533.36     27.69 o
  -6  -1   5     1872.26     1757.96     63.59 o
  -5  -1   5     2246.91     2223.12     28.60 o
  -4  -1   5     4395.15     4319.97     36.83 o
  -3  -1   5      454.70      436.41     13.03 o
  -2  -1   5     3358.77     3233.91     50.21 o
  -1  -1   5     3201.42     3204.00     45.45 o
   0  -1   5      167.92      202.17      4.96 o
   1  -1   5     1197.41     1172.92     13.92 o
   2  -1   5     3101.88     2964.09     36.22 o
   3  -1   5      101.96      140.40      4.24 o
   4  -1   5     7041.84     6939.97     34.98 o
   5  -1   5      101.99      132.61      4.49 o
   6  -1   5      405.53      368.29      7.35 o
   7  -1   5      300.77      278.71      6.94 o
   8  -1   5     1128.91     1121.30     14.30 o
   9  -1   5      790.35      774.65     12.98 o
  10  -1   5     1216.21     1187.63     19.82 o
 -10   0   5       74.64       82.38     13.59 o
  -9   0   5      622.78      589.30     21.21 o
  -8   0   5     2032.05     1949.39     86.65 o
  -7   0   5      245.14      212.59     11.47 o
  -6   0   5      346.65      380.79     13.59 o
  -5   0   5     3149.11     2986.26     33.35 o
  -4   0   5       26.93       49.61      5.43 o
  -3   0   5     2601.30     2551.67     25.80 o
  -2   0   5     8067.54     7822.15     93.20 o
  -1   0   5     5334.41     5640.13     38.20 o
   0   0   5     4093.51     4073.19     26.65 o
   1   0   5      869.07      846.78     12.80 o
   2   0   5     1171.25     1249.74     13.30 o
   3   0   5     4505.37     4225.99     50.07 o
   4   0   5     2796.13     2786.52     50.33 o
   5   0   5     4733.43     4685.62     81.19 o
   6   0   5      799.58      759.93     13.59 o
   7   0   5     1520.18     1487.24     25.42 o
   8   0   5       58.24      119.63      5.34 o
   9   0   5     1058.42     1055.72     14.50 o
  10   0   5       90.92       80.55      5.78 o
 -10   1   5      145.25      146.20     15.93 o
  -9   1   5      930.79     1009.68     32.39 o
  -8   1   5      566.14      519.56     48.21 o
  -7   1   5      948.30      919.80     22.53 o
  -6   1   5      955.12     1041.83     22.17 o
  -5   1   5      154.91      163.99     14.23 o
  -4   1   5      536.34      542.78     13.56 o
  -3   1   5     3863.88     3851.04     38.36 o
  -2   1   5       26.14       86.23      3.96 o
  -1   1   5    15917.97    15805.28     73.65 o
   0   1   5     2175.80     2369.44     14.15 o
   1   1   5       26.87       34.90      3.38 o
   2   1   5     1376.55     1302.36     26.50 o
   3   1   5     2971.76     2892.45     25.14 o
   4   1   5      919.86      917.64      9.50 o
   5   1   5     3512.16     3447.62     32.54 o
   6   1   5       42.02       35.93      3.87 o
   7   1   5      315.44      296.17     11.24 o
   8   1   5      623.49      634.31     12.55 o
   9   1   5      167.46      168.34     10.92 o
  10   1   5      731.86      728.13     13.18 o
  11   1   5      808.61      788.07     24.00 o
  -9   2   5      168.11      151.36     15.35 o
  -8   2   5     1607.67     1549.81     38.82 o
  -7   2   5     2860.60     2830.26     44.00 o
  -6   2   5      102.34      129.80      9.70 o
  -5   2   5        8.28       31.19      6.71 o
  -4   2   5      449.70      395.81      7.68 o
  -3   2   5      279.82      388.72      8.33 o
  -2   2   5     7432.02     7498.10     65.37 o
  -1   2   5     4666.06     4921.38     28.93 o
   0   2   5      139.34       81.07      2.97 o
   1   2   5     3028.75     2932.50     30.69 o
   2   2   5     1450.10     1426.12     32.40 o
   3   2   5      874.17      882.53     15.31 o
   4   2   5     9334.91     9449.22    152.65 o
   5   2   5      122.74       96.36      5.66 o
   6   2   5     1487.75     1442.41     21.54 o
   7   2   5     2309.92     2185.26     60.81 o
   8   2   5      775.85      753.95     21.80 o
   9   2   5      720.81      709.72     13.72 o
  10   2   5      114.53      110.31     10.52 o
  11   2   5        1.22       11.42      6.24 o
  -9   3   5      367.66      360.04     22.66 o
  -8   3   5     1737.61     1759.30     42.72 o
  -7   3   5      215.02      203.16     15.72 o
  -6   3   5     1557.27     1482.20     27.19 o
  -5   3   5      124.82      132.69      6.04 o
  -4   3   5       42.86       48.71      3.08 o
  -3   3   5     2959.16     2936.61     18.85 o
  -2   3   5     1178.88     1095.64     16.54 o
  -1   3   5     1055.96     1016.19     10.31 o
   0   3   5     5650.75     5535.51     41.42 o
   1   3   5      999.16     1027.11      9.27 o
   2   3   5     2175.72     1991.21     45.52 o
   3   3   5     3374.44     3486.18     29.46 o
   4   3   5      363.44      421.40     11.47 o
   5   3   5      800.52      809.41     26.84 o
   6   3   5     4052.30     4031.63     64.09 o
   7   3   5       26.77       84.62      6.20 o
   8   3   5     4712.80     4582.98    122.81 o
   9   3   5      353.76      366.32     15.76 o
  10   3   5        9.14       15.26      7.82 o
  11   3   5      644.59      629.69     22.89 o
  -8   4   5        0.89        0.00     11.13 o
  -7   4   5     2216.46     2161.02     46.11 o
  -6   4   5      360.25      323.18     18.00 o
  -5   4   5      430.01      482.47     20.55 o
  -4   4   5     1883.30     1985.99     22.00 o
  -3   4   5      986.03      938.91     17.05 o
  -2   4   5     1885.50     1922.72     37.15 o
  -1   4   5     2573.23     2651.44     21.28 o
   0   4   5      661.98      654.70      9.91 o
   1   4   5     3859.13     3922.36     21.60 o
   2   4   5     1972.72     1818.15     22.68 o
   3   4   5      378.04      351.96     10.24 o
   4   4   5        1.92        9.94      4.56 o
   5   4   5     1228.74     1281.71     21.40 o
   6   4   5       87.11      135.08      9.06 o
   7   4   5     3616.23     3744.25    111.03 o
   8   4   5      704.24      694.25     31.38 o
   9   4   5      433.28      417.69     17.06 o
  10   4   5      166.38      164.46     12.51 o
  11   4   5      471.87      447.29     25.89 o
  -7   5   5      378.50      461.02     24.37 o
  -6   5   5      251.43      203.94     16.10 o
  -5   5   5     2094.77     2085.20     24.18 o
  -4   5   5     2518.53     2479.47     25.55 o
  -3   5   5     1261.97     1283.35     17.93 o
  -2   5   5      283.28      268.48      8.50 o
  -1   5   5      214.18      225.38      7.48 o
   0   5   5     1961.99     2045.34     19.68 o
   1   5   5     4895.05     4636.44     49.73 o
   2   5   5      116.59      101.08      3.22 o
   3   5   5     3589.54     3538.03     59.11 o
   4   5   5        1.96        6.19      4.24 o
   5   5   5      121.58      156.41     11.99 o
   6   5   5     1991.96     1969.71     29.09 o
   7   5   5      525.28      511.45     16.47 o
   8   5   5      427.31      389.35     15.73 o
   9   5   5      795.82      778.97     33.94 o
  10   5   5      251.37      217.30     20.81 o
  11   5   5        5.01       17.82      9.90 o
  -7   6   5       95.51       84.58     14.89 o
  -6   6   5      698.86      728.01     28.75 o
  -5   6   5      855.86      876.99     29.34 o
  -4   6   5     1058.47     1168.47     19.39 o
  -3   6   5     1224.00     1317.75     30.30 o
  -2   6   5      691.91      692.35     14.08 o
  -1   6   5       75.84       64.77      5.39 o
   0   6   5     3327.90     3402.21     27.83 o
   1   6   5       39.26       60.11      7.31 o
   2   6   5     6356.97     6285.47     80.49 o
   3   6   5      836.05      841.63     16.72 o
   4   6   5      621.78      651.32     12.26 o
   5   6   5      546.28      534.61     20.59 o
   6   6   5      787.53      781.45     31.97 o
   7   6   5      953.71      945.73     22.62 o
   8   6   5     1459.40     1540.73     46.55 o
   9   6   5      328.05      317.47     15.50 o
  10   6   5      315.02      312.99     16.39 o
  11   6   5      342.84      348.00     18.74 o
  -6   7   5      231.98      290.13     20.56 o
  -5   7   5      278.22      258.62     18.94 o
  -4   7   5     2166.07     2141.40     45.47 o
  -3   7   5      350.75      360.37     11.91 o
  -2   7   5      229.43      238.05      9.69 o
  -1   7   5       45.38      130.79      7.37 o
   0   7   5       46.29       47.69      5.17 o
   1   7   5     4149.96     4209.87     32.16 o
   2   7   5     2523.77     2373.44     49.11 o
   3   7   5      442.30      422.13     12.58 o
   4   7   5      632.35      623.23     16.79 o
   5   7   5      381.51      352.03     10.25 o
   6   7   5      399.31      400.16     15.34 o
   7   7   5      627.84      659.00     19.33 o
   8   7   5        1.99       24.16      8.73 o
   9   7   5      482.47      456.60     19.02 o
  10   7   5     1186.88     1136.61     52.30 o
  11   7   5       79.52      106.78     13.65 o
  -5   8   5     1547.08     1522.13     42.33 o
  -4   8   5       13.85       13.63      6.00 o
  -3   8   5     1431.15     1435.75     24.40 o
  -2   8   5       44.60       72.32      7.00 o
  -1   8   5      112.16      159.54     10.02 o
   0   8   5      402.88      427.26     12.32 o
   1   8   5     1883.79     1868.95     42.24 o
   2   8   5     1314.67     1279.36     34.22 o
   3   8   5      859.27      887.93     39.11 o
   4   8   5      475.47      444.78     16.81 o
   5   8   5     1257.74     1315.21     25.31 o
   6   8   5     1089.92     1116.11     24.84 o
   7   8   5       52.55       37.45      8.98 o
   8   8   5      787.09      738.75     27.95 o
   9   8   5     1431.00     1429.68     55.75 o
  10   8   5      218.94      202.09     14.89 o
  11   8   5     1801.24     1854.13     40.85 o
  -3   9   5      131.61      124.21      9.61 o
  -2   9   5      205.38      185.06     10.41 o
  -1   9   5     1047.17     1053.97     30.39 o
   0   9   5      160.21      174.96     12.48 o
   1   9   5      824.19      910.85     18.04 o
   2   9   5     2666.67     2639.06     45.98 o
   3   9   5      356.24      366.44     18.43 o
   4   9   5        8.51       16.49      6.74 o
   5   9   5     3290.71     3147.00     84.86 o
   6   9   5      332.11      329.38     11.52 o
   7   9   5      834.62      844.41     23.10 o
   8   9   5      293.30      278.84     15.27 o
   9   9   5        5.00       68.25     11.15 o
  10   9   5     1337.78     1381.79     34.15 o
  -2  10   5      998.28      968.67     22.67 o
  -1  10   5      564.86      571.31     19.31 o
   0  10   5      569.74      613.06     17.02 o
   1  10   5      850.53      864.56     35.43 o
   2  10   5        7.47        3.29      9.68 o
   3  10   5       22.65       27.75     10.80 o
   4  10   5     2014.84     1973.26     43.16 o
   5  10   5       16.95       16.59     10.71 o
   6  10   5     1814.68     1810.74     35.48 o
   7  10   5       95.68       77.12     10.18 o
   8  10   5        0.93        8.50      9.57 o
   9  10   5      175.73      161.17     14.84 o
   0  11   5     1134.85     1116.72     24.10 o
   1  11   5      285.72      309.31     20.42 o
   2  11   5      499.36      525.52     25.29 o
   3  11   5      320.71      309.21     20.30 o
   4  11   5      145.16      138.51     16.25 o
   5  11   5     1167.95     1179.28     36.28 o
   6  11   5      332.67      397.51     23.27 o
   7  11   5      267.28      288.89     21.02 o
   8  11   5      251.18      205.58     23.81 o
  -5 -11   6      288.92      283.64     16.37 o
  -4 -11   6      435.83      440.86     36.50 o
  -3 -11   6     1489.67     1519.82     69.79 o
  -2 -11   6      119.51      154.61     16.21 o
  -7 -10   6        2.99        1.40      7.42 o
  -6 -10   6      217.92      197.96     18.33 o
  -5 -10   6       28.04       25.43     15.76 o
  -4 -10   6      917.59      908.00     25.38 o
  -3 -10   6       32.91       23.65      9.53 o
  -2 -10   6     1666.40     1642.08     51.41 o
  -1 -10   6      113.41       92.77     11.23 o
   0 -10   6        1.79       14.39     11.24 o
   1 -10   6      980.58      966.85     34.44 o
  -9  -9   6     1196.58     1195.80     23.07 o
  -8  -9   6      522.09      496.95     14.72 o
  -7  -9   6      456.90      406.87     20.34 o
  -6  -9   6      448.54      431.10     16.97 o
  -5  -9   6      941.23     1010.94     43.34 o
  -4  -9   6        3.07        9.33      7.22 o
  -3  -9   6     1512.27     1563.28     30.91 o
  -2  -9   6      158.85      239.90     62.71 o
  -1  -9   6      162.22      160.30     12.31 o
   0  -9   6     1021.15     1011.02     65.84 o
   1  -9   6      153.95      128.03     14.67 o
   2  -9   6       78.46       64.19     13.41 o
   3  -9   6      466.27      479.58     24.96 o
  -9  -8   6     1487.87     1400.11     24.33 o
  -8  -8   6      360.77      354.77     12.55 o
  -7  -8   6     1557.49     1569.00     31.32 o
  -6  -8   6      600.52      609.54     15.97 o
  -5  -8   6       59.70      111.46      6.32 o
  -4  -8   6     1337.20     1333.83     26.71 o
  -3  -8   6       34.03       32.59      7.21 o
  -2  -8   6      143.24      154.38     10.77 o
  -1  -8   6     1542.38     1525.08     27.81 o
   0  -8   6      191.69      182.41     10.27 o
   1  -8   6      726.93      701.54     18.27 o
   2  -8   6      258.54      234.78     22.77 o
   3  -8   6       21.91       19.38      9.51 o
   4  -8   6       59.10       46.31     12.24 o
 -10  -7   6      763.67      806.04     48.16 o
  -9  -7   6       52.15       40.02     18.79 o
  -8  -7   6     1053.10     1084.56     27.42 o
  -7  -7   6      484.61      469.84     12.20 o
  -6  -7   6      185.86      235.35     17.95 o
  -5  -7   6     2298.03     2218.43     22.68 o
  -4  -7   6      326.48      408.14      9.65 o
  -3  -7   6      662.88      640.46     10.93 o
  -2  -7   6      248.26      252.87     10.73 o
  -1  -7   6     1237.32     1206.55     21.73 o
   0  -7   6     3862.41     3719.26     57.09 o
   1  -7   6     1367.35     1351.59     48.60 o
   2  -7   6      155.48      160.56      9.76 o
   3  -7   6      348.01      313.70     15.35 o
   4  -7   6      389.88      363.53     21.09 o
   5  -7   6       99.33       69.55     10.80 o
 -10  -6   6       80.73       74.22     11.09 o
  -9  -6   6     1000.35      965.12     26.45 o
  -8  -6   6      211.10      203.96     13.20 o
  -7  -6   6       62.79       67.31      5.50 o
  -6  -6   6     3833.22     3877.69    109.17 o
  -5  -6   6      640.48      628.21     22.02 o
  -4  -6   6     1092.07     1065.73     28.96 o
  -3  -6   6       70.21       90.58      4.82 o
  -2  -6   6      117.13      123.63      6.89 o
  -1  -6   6      883.83      873.92     17.29 o
   0  -6   6     5259.42     5325.90     63.68 o
   1  -6   6      691.99      710.39     16.57 o
   2  -6   6     1548.11     1567.76     24.78 o
   3  -6   6      326.00      317.41     12.77 o
   4  -6   6      220.92      192.57     11.51 o
   5  -6   6      599.03      609.84     20.54 o
   6  -6   6      258.02      237.79     13.81 o
 -10  -5   6      645.91      605.01     22.07 o
  -9  -5   6      241.28      248.84     14.62 o
  -8  -5   6       36.31       40.52      8.49 o
  -7  -5   6      972.21      980.66     23.94 o
  -6  -5   6     1295.81     1234.93     22.98 o
  -5  -5   6     3563.11     3620.94     85.66 o
  -4  -5   6     1610.46     1575.71     24.84 o
  -3  -5   6       65.72       85.94      7.22 o
  -2  -5   6       31.73       59.75      7.26 o
  -1  -5   6     2219.43     1856.16    111.00 o
   0  -5   6       60.99       60.48      5.94 o
   1  -5   6     5588.32     5481.45     41.80 o
   2  -5   6      352.95      374.25     12.21 o
   3  -5   6      158.73      148.66      8.54 o
   4  -5   6      572.28      547.25     20.94 o
   5  -5   6       62.71       62.56      7.69 o
   6  -5   6      733.00      689.49     18.91 o
   7  -5   6      772.27      775.14     24.52 o
 -10  -4   6        8.79       15.51      9.05 o
  -9  -4   6      350.66      378.98     17.26 o
  -8  -4   6      743.76      778.09     44.24 o
  -7  -4   6      303.63      295.55     13.84 o
  -6  -4   6      572.14      597.39     19.80 o
  -5  -4   6     5656.93     5534.44     97.01 o
  -4  -4   6      681.45      742.83     15.04 o
  -3  -4   6      202.40      242.23      8.63 o
  -2  -4   6     1086.08     1078.41     16.13 o
  -1  -4   6       33.37       35.90      4.49 o
   0  -4   6     6699.52     6711.25     41.72 o
   1  -4   6     4548.12     4616.69     79.52 o
   2  -4   6      609.01      606.91     14.07 o
   3  -4   6     1328.77     1333.78     21.35 o
   4  -4   6      958.60      950.91     19.01 o
   5  -4   6      407.07      420.87     11.10 o
   6  -4   6      487.08      477.47     12.35 o
   7  -4   6      184.66      187.06      8.85 o
   8  -4   6      209.57      196.77     10.46 o
 -10  -3   6      839.55      841.29     25.79 o
  -9  -3   6      270.79      259.16     14.78 o
  -8  -3   6       25.74       17.35      7.60 o
  -7  -3   6      637.15      650.74     19.12 o
  -6  -3   6     2200.02     2221.30     32.55 o
  -5  -3   6        0.53       82.05      3.96 o
  -4  -3   6     5197.46     5187.21    107.98 o
  -3  -3   6     1842.48     1841.70     19.65 o
  -2  -3   6      167.17      196.57      6.64 o
  -1  -3   6     3194.88     3006.28     25.04 o
   0  -3   6     3205.38     3232.66     27.04 o
   1  -3   6       52.97       67.99      5.35 o
   2  -3   6     1940.53     1895.10     25.45 o
   3  -3   6     2534.23     2523.23     27.50 o
   4  -3   6     1715.16     1656.87     49.62 o
   5  -3   6     3334.89     3142.20     42.58 o
   6  -3   6        1.79       24.97      4.78 o
   7  -3   6      408.39      406.91     11.44 o
   8  -3   6     1696.21     1724.04     38.67 o
   9  -3   6       37.57       37.02      8.41 o
 -10  -2   6     1642.81     1663.44     35.92 o
  -9  -2   6       20.68       29.98      7.88 o
  -8  -2   6     1106.88     1052.48     25.61 o
  -7  -2   6     1540.69     1460.60     27.86 o
  -6  -2   6      424.27      495.09     21.35 o
  -5  -2   6     1990.56     2035.49     43.60 o
  -4  -2   6      933.58      905.32     20.37 o
  -3  -2   6      413.77      432.39      7.79 o
  -2  -2   6     4236.07     4200.05     25.29 o
  -1  -2   6       33.21       64.50      6.39 o
   0  -2   6      745.20      666.81     11.57 o
   1  -2   6      630.28      569.84     11.44 o
   2  -2   6      772.19      718.50     13.41 o
   3  -2   6      472.45      413.84     10.99 o
   4  -2   6     5489.03     5423.65     49.63 o
   5  -2   6      619.11      653.91     10.85 o
   6  -2   6      376.82      389.10     13.12 o
   7  -2   6      235.42      232.20      6.95 o
   8  -2   6      102.42      258.36      8.35 o
   9  -2   6      823.63      835.76     17.10 o
 -10  -1   6        3.64       11.31     15.04 o
  -9  -1   6      933.09      923.99     69.38 o
  -8  -1   6      781.22      745.10     21.94 o
  -7  -1   6       18.09       34.82      7.01 o
  -6  -1   6     1934.28     2049.27     45.55 o
  -5  -1   6      976.45     1216.77    149.63 o
  -4  -1   6       48.87       53.50      6.10 o
  -3  -1   6     8116.64     8066.27     75.37 o
  -2  -1   6     2476.40     2460.83     25.92 o
  -1  -1   6     3003.59     2859.59     20.72 o
   0  -1   6      406.35      330.39      7.78 o
   1  -1   6        2.49        4.49      2.98 o
   2  -1   6      492.09      471.63     16.76 o
   3  -1   6     4404.90     4420.26     92.07 o
   4  -1   6        0.53        5.35      2.64 o
   5  -1   6     2685.56     2625.34     17.46 o
   6  -1   6      152.96      194.99      6.53 o
   7  -1   6      357.88      336.97      7.75 o
   8  -1   6       32.43       32.85      5.46 o
   9  -1   6      252.57      252.26      8.07 o
  10  -1   6       74.68       86.24      6.00 o
 -10   0   6      428.68      455.73     24.24 o
  -9   0   6      527.82      494.74     31.04 o
  -8   0   6      169.51      182.38     14.49 o
  -7   0   6     2009.65     1957.28     39.05 o
  -6   0   6       59.26       82.79     19.56 o
  -5   0   6        7.69       25.01      9.03 o
  -4   0   6     1181.76     1200.55     20.56 o
  -3   0   6     2770.31     2915.86     29.27 o
  -2   0   6     6482.54     6442.21     52.20 o
  -1   0   6     6600.48     6442.94     40.74 o
   0   0   6       75.66      102.70      6.26 o
   1   0   6     2232.92     2295.66     44.07 o
   2   0   6     3368.73     3283.80     40.37 o
   3   0   6      228.23      262.15      8.79 o
   4   0   6     7006.93     7237.21     38.12 o
   5   0   6      681.81      672.62     10.03 o
   6   0   6      722.25      732.26     17.29 o
   7   0   6      608.44      600.15     11.15 o
   8   0   6       16.60       35.86      5.23 o
   9   0   6      746.11      736.36     15.57 o
  10   0   6      698.25      677.70     12.82 o
  -9   1   6       34.20       24.13     10.63 o
  -8   1   6     1984.93     2005.81     89.98 o
  -7   1   6      361.79      385.18     15.44 o
  -6   1   6     1231.06     1173.18     23.97 o
  -5   1   6       32.67       44.92      6.31 o
  -4   1   6      962.83     1032.11     19.17 o
  -3   1   6     2602.29     2858.67     28.86 o
  -2   1   6     2027.80     1825.33     18.55 o
  -1   1   6       13.38      137.42      4.87 o
   0   1   6     5122.34     5022.98     42.42 o
   1   1   6       71.97       81.20      5.74 o
   2   1   6       11.95       69.59      7.05 o
   3   1   6     9818.75     9853.95    208.85 o
   4   1   6      659.06      624.07     11.99 o
   5   1   6       52.15       95.23      6.03 o
   6   1   6     3571.16     3576.90     35.46 o
   7   1   6       20.31       22.01      4.79 o
   8   1   6     1062.31     1003.17     14.83 o
   9   1   6     1259.33     1199.91     24.73 o
  10   1   6       13.59       23.33      5.81 o
  11   1   6      117.88      100.39      8.45 o
  -9   2   6      936.59     1014.21     34.67 o
  -8   2   6      658.29      691.81     27.60 o
  -7   2   6     2519.63     2493.32     47.52 o
  -6   2   6     1876.39     1822.59     30.06 o
  -5   2   6      375.34      366.91     12.97 o
  -4   2   6      745.20      724.90     19.92 o
  -3   2   6     3908.88     3817.39     97.04 o
  -2   2   6      365.94      449.64      9.29 o
  -1   2   6     3111.64     3195.68     26.79 o
   0   2   6     3640.61     3668.11     19.22 o
   1   2   6      356.38      347.84      5.75 o
   2   2   6     3675.87     3478.52     19.94 o
   3   2   6     1983.89     2018.84     20.26 o
   4   2   6       41.19       18.86      3.84 o
   5   2   6     1544.32     1472.14     25.18 o
   6   2   6     3410.23     3291.14     21.26 o
   7   2   6     2400.99     2387.23     46.03 o
   8   2   6     2945.57     2839.29     37.10 o
   9   2   6       10.51       12.62      8.01 o
  10   2   6      268.31      240.36     14.29 o
  11   2   6      580.40      527.52     15.25 o
  -8   3   6      332.19      360.63     20.82 o
  -7   3   6     2104.57     2000.84     43.66 o
  -6   3   6      111.97       99.45     12.20 o
  -5   3   6     1580.50     1520.38     25.55 o
  -4   3   6     1493.04     1456.76     26.95 o
  -3   3   6        2.59       15.12      2.46 o
  -2   3   6     3232.79     2964.96     42.49 o
  -1   3   6      758.39      839.30     13.64 o
   0   3   6       38.56       57.80      2.76 o
   1   3   6     7770.33     7554.65     55.66 o
   2   3   6     1212.26     1213.31     17.89 o
   3   3   6     1710.78     1572.92     18.44 o
   4   3   6      158.78      132.21      8.66 o
   5   3   6      585.01      558.50     26.51 o
   6   3   6      156.92      179.95      9.61 o
   7   3   6     3948.12     3809.28    151.67 o
   8   3   6      118.26      124.75      9.94 o
   9   3   6      942.11      927.41     24.02 o
  10   3   6      258.39      220.83     14.17 o
  11   3   6       84.60       81.10     11.82 o
  -8   4   6     1620.86     1558.68     42.77 o
  -7   4   6        9.50       29.70     10.27 o
  -6   4   6     1400.51     1399.53     35.81 o
  -5   4   6     2126.68     2053.72     40.22 o
  -4   4   6       44.89       97.08      6.35 o
  -3   4   6     1699.50     1675.67     13.70 o
  -2   4   6      477.95      475.54      7.06 o
  -1   4   6       43.16      107.78      2.88 o
   0   4   6     2401.10     2298.59     25.35 o
   1   4   6     4991.80     4881.30     62.43 o
   2   4   6     6326.08     6175.76     99.40 o
   3   4   6     1827.09     1858.83     42.04 o
   4   4   6       41.87       89.38      6.98 o
   5   4   6        3.49       52.64      6.37 o
   6   4   6     4334.92     4361.15     42.50 o
   7   4   6      312.07      284.09     12.95 o
   8   4   6     2003.26     1995.72     53.53 o
   9   4   6      433.34      412.83     17.15 o
  10   4   6        2.89       36.35      9.68 o
  11   4   6      156.08      144.94     13.75 o
  -7   5   6     1138.59     1129.38     36.26 o
  -6   5   6      181.93      210.79     16.68 o
  -5   5   6        5.41        5.37      9.21 o
  -4   5   6     3716.17     3765.40     65.56 o
  -3   5   6      528.38      535.05     11.87 o
  -2   5   6      720.39      759.04     45.92 o
  -1   5   6      509.45      490.97     16.25 o
   0   5   6     1250.30     1114.22     15.01 o
   1   5   6     2229.94     2308.30     26.50 o
   2   5   6     7497.12     7544.68    155.77 o
   3   5   6      340.13      327.91      5.62 o
   4   5   6      675.44      651.76     15.68 o
   5   5   6     1118.11     1135.69     21.56 o
   6   5   6      235.13      239.80     11.60 o
   7   5   6     2679.75     2840.75     37.60 o
   8   5   6      108.60      124.42     21.01 o
   9   5   6       79.40       74.11      9.84 o
  10   5   6      941.36      935.84     26.24 o
  11   5   6      207.04      206.74     15.71 o
  -6   6   6       99.29      121.53     14.60 o
  -5   6   6     1109.68     1306.69     35.91 o
  -4   6   6     2199.92     2210.11     57.08 o
  -3   6   6      787.26      824.93     23.06 o
  -2   6   6      369.07      412.95     11.20 o
  -1   6   6        0.23        0.00      4.09 o
   0   6   6       50.54       60.55      6.50 o
   1   6   6     4584.84     4168.93    167.80 o
   2   6   6        0.11        2.14      2.28 o
   3   6   6     2961.79     2825.45     46.49 o
   4   6   6      819.12      814.97     30.32 o
   5   6   6        0.16        2.27      5.87 o
   6   6   6     1219.34     1258.41     24.74 o
   7   6   6       16.30       16.29     10.92 o
   8   6   6      355.39      337.47     15.20 o
   9   6   6      728.55      761.01     42.43 o
  10   6   6      706.83      737.25     39.38 o
  11   6   6      592.11      676.69     28.45 o
  -5   7   6      875.00      910.19     31.66 o
  -4   7   6      591.28      613.15     21.38 o
  -3   7   6     2413.12     2404.67     28.97 o
  -2   7   6       35.78       33.21      5.41 o
  -1   7   6      149.07      165.22      8.02 o
   0   7   6      670.99      684.04     20.69 o
   1   7   6       33.17       41.03      6.38 o
   2   7   6     3971.19     3976.45     68.10 o
   3   7   6     2666.42     2750.70     64.33 o
   4   7   6       43.87       57.06      6.49 o
   5   7   6     2083.28     2090.41     57.82 o
   6   7   6      341.61      344.90     13.99 o
   7   7   6      694.24      610.63     19.31 o
   8   7   6      645.92      626.09     20.34 o
   9   7   6      676.63      658.53     22.14 o
  10   7   6      223.01      233.32     16.07 o
  11   7   6     1604.64     1553.51     37.07 o
  -4   8   6     1261.85     1283.46     23.70 o
  -3   8   6        0.12       23.37      5.99 o
  -2   8   6     1475.17     1473.32     23.78 o
  -1   8   6      125.33      135.82      8.35 o
   0   8   6       15.17       16.98      5.03 o
   1   8   6     1527.14     1531.59     21.48 o
   2   8   6      775.00      826.07     25.89 o
   3   8   6      138.25      135.68     10.13 o
   4   8   6     1044.42     1028.85     21.32 o
   5   8   6      685.49      705.42     19.20 o
   6   8   6      915.16      946.06     23.02 o
   7   8   6      671.69      624.66     24.76 o
   8   8   6       29.87       22.37      9.07 o
   9   8   6        4.74        5.53      8.23 o
  10   8   6     2052.49     2152.28     62.64 o
  -3   9   6      670.43      673.50     18.52 o
  -2   9   6      349.31      358.69     13.44 o
  -1   9   6        6.60       35.80      8.66 o
   0   9   6      951.04      946.80     19.26 o
   1   9   6        2.37       14.81      4.92 o
   2   9   6      117.59      135.12      7.90 o
   3   9   6      400.68      430.70     20.36 o
   4   9   6      503.53      528.10     22.28 o
   5   9   6      134.30      172.50     10.91 o
   6   9   6     1646.38     1612.75     51.02 o
   7   9   6       91.94      105.72     11.07 o
   8   9   6        1.16        9.96      9.09 o
   9   9   6      681.89      757.24     24.81 o
  10   9   6      100.33      140.67     14.31 o
  -1  10   6     1339.77     1368.62     25.48 o
   0  10   6      945.15      975.59     20.99 o
   1  10   6      980.43      943.90     20.44 o
   2  10   6      150.31      181.61     15.13 o
   3  10   6      187.81      199.91     15.80 o
   4  10   6      544.74      527.65     23.56 o
   5  10   6     2127.47     2297.05     47.70 o
   6  10   6       11.02       14.61      8.99 o
   7  10   6     1241.75     1058.41     45.83 o
   8  10   6       69.09       79.58     11.24 o
   9  10   6       81.97       96.57     12.68 o
   1  11   6     1048.48     1117.65     35.11 o
   2  11   6       28.28       36.49     12.13 o
   3  11   6      268.02      249.90     19.17 o
   4  11   6     2017.82     2167.72     48.48 o
   5  11   6       62.69       36.90     12.75 o
   6  11   6      724.09      684.73     29.44 o
  -7 -10   7      681.88      665.69     22.31 o
  -6 -10   7      278.74      261.36     43.33 o
  -5 -10   7      641.20      691.27     35.82 o
  -4 -10   7      105.46      107.15     11.63 o
  -3 -10   7     1012.59      949.81     51.16 o
  -2 -10   7        2.31        4.65      8.86 o
  -1 -10   7      581.35      638.14     60.87 o
   0 -10   7      631.89      606.76     64.52 o
  -8  -9   7      679.51      670.94     17.12 o
  -7  -9   7      360.72      362.02     10.33 o
  -6  -9   7        1.67        7.00      7.37 o
  -5  -9   7      281.41      293.90     14.75 o
  -4  -9   7     1648.34     1578.90     38.32 o
  -3  -9   7       58.57       67.13      9.88 o
  -2  -9   7      376.57      366.17     16.66 o
  -1  -9   7     1006.45      974.35     27.85 o
   0  -9   7       90.75       96.62     11.42 o
   1  -9   7      934.64      942.02     26.42 o
   2  -9   7       69.93       83.84     11.79 o
  -9  -8   7      144.77      130.35     22.41 o
  -8  -8   7     1099.00     1069.67     20.83 o
  -7  -8   7       88.85       83.31      9.94 o
  -6  -8   7      560.48      552.68     19.44 o
  -5  -8   7     1379.99     1419.65     27.93 o
  -4  -8   7        3.79       34.89      7.61 o
  -3  -8   7       63.04      101.35      9.54 o
  -2  -8   7      175.96      183.88     10.64 o
  -1  -8   7       77.70       78.04      8.15 o
   0  -8   7     1710.59     1764.87     36.65 o
   1  -8   7      251.97      251.21     12.47 o
   2  -8   7      551.41      522.93     20.04 o
   3  -8   7       52.66       59.54      9.81 o
   4  -8   7      797.69      739.50     84.20 o
  -9  -7   7      841.50      834.11     25.75 o
  -8  -7   7        0.94        0.00      8.11 o
  -7  -7   7     1049.58     1016.97     26.44 o
  -6  -7   7     2049.74     2075.25     30.81 o
  -5  -7   7       27.56       48.41     17.12 o
  -4  -7   7     2156.52     2089.26     25.94 o
  -3  -7   7      258.37      252.12     12.08 o
  -2  -7   7       29.80       46.08      6.66 o
  -1  -7   7      495.81      527.47     15.21 o
   0  -7   7      723.05      719.31     17.84 o
   1  -7   7     2110.39     2138.23     30.58 o
   2  -7   7      758.43      739.87     19.67 o
   3  -7   7       38.56       40.62      8.12 o
   4  -7   7       26.36       34.21     11.85 o
   5  -7   7      607.29      601.86     22.53 o
 -10  -6   7      260.47      273.74     17.38 o
  -9  -6   7       72.73       88.93     11.41 o
  -8  -6   7      220.12      172.68     12.85 o
  -7  -6   7      726.85      684.76     61.53 o
  -6  -6   7        5.80       61.89      5.64 o
  -5  -6   7     4807.82     4983.49     43.63 o
  -4  -6   7      109.49      120.87      8.21 o
  -3  -6   7      317.03      314.80     12.08 o
  -2  -6   7      339.44      303.31     11.06 o
  -1  -6   7       62.70       75.83      7.91 o
   0  -6   7     2066.86     2130.54     56.99 o
   1  -6   7     6209.75     5996.47     62.27 o
   2  -6   7      206.96      187.09     10.35 o
   3  -6   7      337.84      342.59     13.23 o
   4  -6   7      702.35      654.48     18.61 o
   5  -6   7      191.32      206.81     21.60 o
   6  -6   7      328.28      288.37     42.99 o
 -10  -5   7      210.37      233.10     15.54 o
  -9  -5   7      227.93      265.99     17.54 o
  -8  -5   7       59.12       66.61      8.99 o
  -7  -5   7       48.55       80.33      9.42 o
  -6  -5   7     2020.89     2077.47     21.04 o
  -5  -5   7     1005.88      995.17     26.39 o
  -4  -5   7     1774.99     2940.27    650.57 o
  -3  -5   7      840.90      792.83     15.49 o
  -2  -5   7      481.53      482.44     25.26 o
  -1  -5   7      323.02      348.21     26.05 o
   0  -5   7     4207.34     4222.62    103.61 o
   1  -5   7      665.48      723.01     16.48 o
   2  -5   7     1786.85     1730.50     25.61 o
   3  -5   7     1520.07     1519.51     30.65 o
   4  -5   7       29.60       30.36      8.48 o
   5  -5   7     1496.61     1426.63     30.11 o
   6  -5   7      129.68      140.24     18.56 o
   7  -5   7        0.67       21.75      9.48 o
 -10  -4   7     1681.21     1612.76     36.15 o
  -9  -4   7        0.46        0.64      7.58 o
  -8  -4   7      224.67      250.28     14.00 o
  -7  -4   7     2077.47     2065.94     83.48 o
  -6  -4   7     1250.51     1234.80     68.88 o
  -5  -4   7     1226.00     1214.49     22.12 o
  -4  -4   7     2926.02     2860.46     59.34 o
  -3  -4   7        0.95        1.08      5.01 o
  -2  -4   7      649.98      544.10     12.25 o
  -1  -4   7     1399.42     1292.39     27.06 o
   0  -4   7       52.66      146.70      7.57 o
   1  -4   7      622.95      599.55     14.17 o
   2  -4   7     2293.50     2249.18     27.58 o
   3  -4   7      343.45      335.17     12.04 o
   4  -4   7     2555.06     2525.02     55.19 o
   5  -4   7      254.94      269.03     11.66 o
   6  -4   7      173.57      214.49     21.28 o
   7  -4   7      264.58      250.87     12.82 o
   8  -4   7      715.46      725.14     23.87 o
 -10  -3   7      436.61      449.96     20.17 o
  -9  -3   7      241.95      211.34     25.39 o
  -8  -3   7      382.74      410.46     36.90 o
  -7  -3   7      496.39      528.34     18.12 o
  -6  -3   7     1362.93     1351.77     32.02 o
  -5  -3   7      650.00      590.21      8.94 o
  -4  -3   7       11.13       30.32      4.41 o
  -3  -3   7     5633.78     5773.61     50.05 o
  -2  -3   7     2853.51     2732.48     24.29 o
  -1  -3   7        6.07        4.69      3.38 o
   0  -3   7      593.09      616.56     17.81 o
   1  -3   7        5.68       34.90      4.81 o
   2  -3   7       28.64       75.94      6.23 o
   3  -3   7     2211.21     2104.91     26.33 o
   4  -3   7      640.94      641.69     15.83 o
   5  -3   7      356.33      342.38     12.58 o
   6  -3   7      428.61      379.39     14.75 o
   7  -3   7      648.22      586.34     14.00 o
   8  -3   7       20.41       12.82      6.00 o
   9  -3   7      941.58      954.49     42.31 o
 -10  -2   7      338.89      362.98     29.56 o
  -9  -2   7     1293.10     1312.97     47.60 o
  -8  -2   7      128.97      123.43     14.06 o
  -7  -2   7     1048.22     1048.95     24.76 o
  -6  -2   7     2307.67     2399.01     34.58 o
  -5  -2   7      136.41      132.38      9.29 o
  -4  -2   7      424.39      413.13     10.79 o
  -3  -2   7     9656.31     9718.39     97.45 o
  -2  -2   7       26.25       39.99      3.63 o
  -1  -2   7     4931.93     4825.18     30.65 o
   0  -2   7      152.58      164.87     12.41 o
   1  -2   7      702.74      739.37     13.64 o
   2  -2   7     2319.40     2314.30     24.88 o
   3  -2   7     3250.78     3304.13     31.35 o
   4  -2   7     1348.94     1288.00     13.29 o
   5  -2   7     3120.41     3050.40     42.69 o
   6  -2   7      159.50      170.58      8.05 o
   7  -2   7       60.34       76.09      4.86 o
   8  -2   7      183.24      228.67      9.58 o
   9  -2   7        8.28        7.76      5.70 o
 -10  -1   7      646.00      630.41     57.68 o
  -9  -1   7      241.59      245.98     15.25 o
  -8  -1   7      701.64      718.91     22.38 o
  -7  -1   7     1436.46     1400.78     40.44 o
  -6  -1   7      408.60      443.45     32.11 o
  -5  -1   7      416.71      412.54     17.43 o
  -4  -1   7     1972.67     1987.04     61.40 o
  -3  -1   7      166.50      218.78      4.74 o
  -2  -1   7    12785.31    12359.10    147.94 o
  -1  -1   7     1739.06     1780.39     17.30 o
   0  -1   7     1252.77     1125.99     16.02 o
   1  -1   7      539.43      408.65     20.67 o
   2  -1   7      772.78      732.35     21.87 o
   3  -1   7     2487.57     2513.22     41.42 o
   4  -1   7     5617.65     5515.69     77.44 o
   5  -1   7       14.18       24.60      3.69 o
   6  -1   7     1496.18     1500.99     17.47 o
   7  -1   7      755.31      753.17     11.35 o
   8  -1   7       65.23       70.75      5.08 o
   9  -1   7      608.03      621.83     11.90 o
  10  -1   7      280.26      291.67     13.76 o
 -10   0   7       15.21       19.30     10.88 o
  -9   0   7      147.62      159.21     12.58 o
  -8   0   7     3623.67     3706.37     48.88 o
  -7   0   7      253.12      249.32     19.17 o
  -6   0   7     1205.39     1209.03     25.05 o
  -5   0   7       52.49       78.74     12.18 o
  -4   0   7      571.84      557.63     15.01 o
  -3   0   7      980.33     1083.73     64.37 o
  -2   0   7     3468.90     3436.76     70.85 o
  -1   0   7     4732.06     4762.91     56.34 o
   0   0   7     1113.46     1021.91     26.40 o
   1   0   7     1345.16     1364.96     27.02 o
   2   0   7     1004.68      943.98     28.50 o
   3   0   7     5498.24     5563.63     33.86 o
   4   0   7      740.70      761.92     15.30 o
   5   0   7      890.09      889.30     29.84 o
   6   0   7     2336.28     2274.24     39.27 o
   7   0   7        5.18        8.63      3.53 o
   8   0   7     1479.05     1494.39     16.42 o
   9   0   7       32.49       30.60      5.22 o
  10   0   7       35.67       34.92      8.27 o
  -9   1   7      875.63      929.37     32.93 o
  -8   1   7       56.82       43.18      9.58 o
  -7   1   7     4176.40     4186.82     49.14 o
  -6   1   7        0.77        4.23      6.36 o
  -5   1   7      160.71      201.31     10.60 o
  -4   1   7     1538.34     1575.26     53.16 o
  -3   1   7     3211.44     3113.79     31.79 o
  -2   1   7     1505.68     1563.09     18.48 o
  -1   1   7     7664.13     7868.03     96.51 o
   0   1   7     1301.42     1363.24     26.88 o
   1   1   7        2.26       22.08      2.98 o
   2   1   7     5839.98     5868.32    118.44 o
   3   1   7      318.66      353.80      9.05 o
   4   1   7      737.48      732.84     13.45 o
   5   1   7     1554.50     1529.62     21.21 o
   6   1   7      100.14      115.07     12.27 o
   7   1   7     2237.33     2265.37     45.21 o
   8   1   7      218.42      234.93      8.01 o
   9   1   7      382.94      352.32     13.87 o
  10   1   7       27.09       30.65      6.24 o
  -9   2   7       98.65       99.12     15.16 o
  -8   2   7      948.89      848.26     30.84 o
  -7   2   7      478.01      513.07     22.91 o
  -6   2   7      885.52      882.09     21.74 o
  -5   2   7      665.81      741.75     44.65 o
  -4   2   7      176.44      170.07      9.29 o
  -3   2   7      918.18      930.47     15.23 o
  -2   2   7     2308.52     2319.35     49.79 o
  -1   2   7      266.73      455.44      8.38 o
   0   2   7      169.42      137.72      4.86 o
   1   2   7     6313.76     6160.51    119.94 o
   2   2   7     1033.07     1077.28     19.54 o
   3   2   7     2379.82     2342.14     40.86 o
   4   2   7       38.08       42.00      4.54 o
   5   2   7       20.46       62.62      5.69 o
   6   2   7     1249.22     1221.21     20.11 o
   7   2   7     2499.38     2547.07     30.75 o
   8   2   7     1921.39     1869.99     28.29 o
   9   2   7      524.59      523.32     16.77 o
  10   2   7      147.22      161.77     19.08 o
  11   2   7      112.40      101.92     15.08 o
  -8   3   7      731.69      766.30     30.54 o
  -7   3   7      480.27      504.25     23.47 o
  -6   3   7     1179.80     1147.22     31.83 o
  -5   3   7       89.28       95.79      8.30 o
  -4   3   7     2266.52     2230.26     30.39 o
  -3   3   7     1905.87     1919.63     40.43 o
  -2   3   7      175.12      179.19      6.41 o
  -1   3   7      762.39      688.58      9.77 o
   0   3   7      495.21      448.22     13.19 o
   1   3   7       17.41       13.01      2.70 o
   2   3   7     8627.99     8370.30     32.76 o
   3   3   7        1.94       45.89      7.73 o
   4   3   7      981.09      926.57     16.80 o
   5   3   7      706.84      697.90     14.68 o
   6   3   7     1911.74     1848.73     32.04 o
   7   3   7      232.67      264.34     12.34 o
   8   3   7     2111.67     2147.71     62.26 o
   9   3   7       40.12       61.53      8.56 o
  10   3   7      149.60      165.71     13.26 o
  11   3   7      580.61      596.14     20.36 o
  -8   4   7      240.60      248.27     19.43 o
  -7   4   7     1054.02     1057.74     33.87 o
  -6   4   7       26.11       30.62      9.92 o
  -5   4   7     1882.01     1857.69     38.75 o
  -4   4   7     5871.03     5908.08     34.73 o
  -3   4   7      109.91      128.68      5.62 o
  -2   4   7     1203.53     1211.26     22.05 o
  -1   4   7      597.69      613.53      7.33 o
   0   4   7        1.67       38.51      2.99 o
   1   4   7     3703.01     3708.59     23.03 o
   2   4   7     4589.60     4135.71    129.00 o
   3   4   7     6172.28     6127.79    102.62 o
   4   4   7      173.28      158.86     10.47 o
   5   4   7      625.83      629.41     19.15 o
   6   4   7      215.93      205.59     10.85 o
   7   4   7     1161.89     1151.17     24.13 o
   8   4   7      196.00      188.65     12.08 o
   9   4   7     1104.95     1110.96     26.76 o
  10   4   7      535.26      483.18     19.74 o
  11   4   7       87.52      106.63     25.16 o
  -7   5   7       26.27       32.47     11.93 o
  -6   5   7      212.67      225.61     17.08 o
  -5   5   7     1506.00     1560.29     37.83 o
  -4   5   7       63.04       72.54     10.82 o
  -3   5   7     2627.09     2653.75     64.24 o
  -2   5   7      139.57      147.55      8.09 o
  -1   5   7        7.37       15.73      3.81 o
   0   5   7     1499.96     1441.54     28.20 o
   1   5   7     3378.70     3305.70     39.82 o
   2   5   7     2992.69     3125.39     61.92 o
   3   5   7     7319.31     6762.60    152.02 o
   4   5   7      235.39      264.10     13.67 o
   5   5   7      192.47      196.06     16.27 o
   6   5   7     2575.03     2622.38     96.93 o
   7   5   7        6.06       24.58     13.46 o
   8   5   7     1603.80     1578.02     62.14 o
   9   5   7      970.53      971.65     27.07 o
  10   5   7       11.38       15.76      8.65 o
  11   5   7     1191.07     1182.62     33.08 o
  -6   6   7      418.16      436.19     23.85 o
  -5   6   7       41.81       34.98     11.60 o
  -4   6   7     1697.63     1718.57     38.63 o
  -3   6   7     1463.15     1436.48     20.84 o
  -2   6   7      267.56      271.52     16.57 o
  -1   6   7      223.78      226.25      8.40 o
   0   6   7      690.08      694.84     13.34 o
   1   6   7      472.42      489.87     15.05 o
   2   6   7     4568.40     4528.79     85.61 o
   3   6   7     1201.69     1134.78     32.56 o
   4   6   7      216.99      226.32     20.34 o
   5   6   7     3026.71     3054.64     52.69 o
   6   6   7        8.69       45.81      7.19 o
   7   6   7     1558.63     1550.03     29.40 o
   8   6   7      581.57      544.71     19.61 o
   9   6   7       70.36      112.47     11.24 o
  10   6   7      541.70      539.76     21.53 o
  11   6   7      697.24      710.49     29.50 o
  -5   7   7      897.18      923.59     32.79 o
  -4   7   7      883.59      902.36     30.35 o
  -3   7   7      452.56      464.21     23.84 o
  -2   7   7     1400.06     1389.77     21.56 o
  -1   7   7      167.57      164.67     12.78 o
   0   7   7      352.84      358.51     10.71 o
   1   7   7     1031.44     1058.30     16.59 o
   2   7   7      230.43      210.35      8.19 o
   3   7   7        2.35       22.76      2.91 o
   4   7   7     1834.73     1860.61     66.16 o
   5   7   7       32.09       43.22     11.25 o
   6   7   7     1710.21     1740.31     39.16 o
   7   7   7      156.98      165.37     13.72 o
   8   7   7        0.09        0.00      7.56 o
   9   7   7      248.44      256.04     32.08 o
  10   7   7     1409.59     1446.91     34.36 o
  11   7   7      395.06      405.59     29.79 o
  -4   8   7      117.14      126.19     14.48 o
  -3   8   7      682.03      654.15     16.67 o
  -2   8   7      395.82      401.98     18.13 o
  -1   8   7     1114.11     1104.15     24.95 o
   0   8   7     1271.25     1353.40     32.81 o
   1   8   7      179.31      178.56      8.24 o
   2   8   7      363.93      363.65     10.58 o
   3   8   7      362.96      347.78     11.64 o
   4   8   7        9.48        6.84      6.97 o
   5   8   7     2891.87     2993.29     63.28 o
   6   8   7      406.58      441.52     28.99 o
   7   8   7      550.29      561.04     31.10 o
   8   8   7       78.65       62.41     11.44 o
   9   8   7      336.44      323.48     21.17 o
  10   8   7       40.49       22.06     11.11 o
  -3   9   7       97.55      102.74      8.88 o
  -2   9   7      324.72      324.63     13.72 o
  -1   9   7     3703.33     3702.77     57.10 o
   0   9   7       66.73      101.43      7.62 o
   1   9   7      609.60      646.35     23.47 o
   2   9   7       59.76       53.62      5.91 o
   3   9   7      133.29      129.69     12.86 o
   4   9   7     1432.21     1524.85     36.88 o
   5   9   7     1672.38     1590.72     45.46 o
   6   9   7      867.47      872.83     38.86 o
   7   9   7      337.42      348.76     27.06 o
   8   9   7      105.86       91.34     11.13 o
   9   9   7       34.03       20.70     10.78 o
  10   9   7      274.38      246.05     17.15 o
  -1  10   7      107.27      130.70      9.91 o
   0  10   7     1378.16     1458.34     57.04 o
   1  10   7       82.14       82.56      7.95 o
   2  10   7      142.49      126.45     14.15 o
   3  10   7      321.72      307.64     19.42 o
   4  10   7      813.77      828.55     29.27 o
   5  10   7      326.69      331.41     20.30 o
   7  10   7      207.45      169.27     19.95 o
   8  10   7      335.83      311.58     26.84 o
   9  10   7      580.58      584.77     23.19 o
   1  11   7      262.14      239.08     17.85 o
   2  11   7      273.22      262.00     19.26 o
   3  11   7      161.61      182.24     16.30 o
   4  11   7      414.46      431.74     23.35 o
   5  11   7     1317.88     1341.34     39.68 o
  -6 -10   8      421.13      387.02     47.03 o
  -5 -10   8     1036.66     1035.41     57.48 o
  -4 -10   8      267.68      258.64     26.48 o
  -3 -10   8       26.53       31.88      9.84 o
  -2 -10   8      417.37      386.20     18.81 o
  -1 -10   8       19.22        9.80     10.14 o
  -7  -9   8      842.93      832.22     29.07 o
  -6  -9   8     1182.47     1236.99     28.24 o
  -5  -9   8       92.09       87.81     10.02 o
  -4  -9   8      557.25      560.70     33.65 o
  -3  -9   8      426.08      416.91     20.06 o
  -2  -9   8      211.26      222.16     14.35 o
  -1  -9   8      346.66      345.72     15.31 o
   0  -9   8     1113.53     1073.85     28.33 o
   1  -9   8       72.62       73.07     11.96 o
   2  -9   8      518.61      481.17     35.87 o
  -8  -8   8      116.33      108.14     12.95 o
  -7  -8   8     2126.24     2054.26     60.18 o
  -6  -8   8      644.19      623.18     13.85 o
  -5  -8   8     1135.26     1172.49     25.88 o
  -4  -8   8     1172.71     1134.02     26.08 o
  -3  -8   8       80.53       72.69      8.95 o
  -2  -8   8       85.57       74.69      8.07 o
  -1  -8   8      785.47      808.86     20.48 o
   0  -8   8      204.66      196.23     14.77 o
   1  -8   8     3386.52     3261.28    112.46 o
   2  -8   8      176.46      213.20     43.26 o
   3  -8   8       55.26       42.33     11.06 o
  -9  -7   8      102.38       98.68     12.64 o
  -8  -7   8       84.83      113.53     12.17 o
  -7  -7   8      560.08      542.91     20.72 o
  -6  -7   8     1130.74     1157.29     19.16 o
  -5  -7   8     1037.10     1075.42     23.13 o
  -4  -7   8        3.28       30.75      7.04 o
  -3  -7   8     1099.43     1047.62     33.54 o
  -2  -7   8      571.07      581.56     20.58 o
  -1  -7   8      360.16      347.25     13.16 o
   0  -7   8     3137.63     2970.85     57.88 o
   1  -7   8      876.09      847.02     20.57 o
   2  -7   8       94.34       92.98      9.15 o
   3  -7   8      934.52      878.96     31.21 o
   4  -7   8       92.86       89.96     10.95 o
   5  -7   8       56.26       70.56     13.75 o
  -9  -6   8      389.93      359.38     25.56 o
  -8  -6   8       21.56       19.15     12.92 o
  -7  -6   8       23.77       17.80      8.83 o
  -6  -6   8     2367.88     2311.02     24.80 o
  -5  -6   8       31.01       25.42      5.51 o
  -4  -6   8      927.17      963.06     32.87 o
  -3  -6   8      525.44      563.29     14.78 o
  -2  -6   8        7.10        9.42      5.08 o
  -1  -6   8      467.68      450.95     13.97 o
   0  -6   8     1200.41     1165.35     21.93 o
   1  -6   8       72.04       78.37      7.94 o
   2  -6   8     1578.23     1595.69     26.96 o
   3  -6   8      470.48      479.40     24.41 o
   4  -6   8      462.57      426.42     17.90 o
   5  -6   8      543.94      521.11     41.60 o
   6  -6   8        1.00        0.00      9.36 o
 -10  -5   8     1121.32     1031.97     29.87 o
  -9  -5   8       48.07       41.26      9.88 o
  -8  -5   8       88.97       78.23     16.03 o
  -7  -5   8      609.04      579.87     20.13 o
  -6  -5   8        7.48       28.15      8.05 o
  -5  -5   8     2263.49     2224.90     48.88 o
  -4  -5   8      208.76      200.91      9.29 o
  -3  -5   8      968.39      982.42     17.85 o
  -2  -5   8     1820.47     1824.92     24.37 o
  -1  -5   8      411.54      413.58     12.81 o
   0  -5   8        4.17       67.06      6.56 o
   1  -5   8       24.27       34.08      6.24 o
   2  -5   8      346.98      380.80     13.35 o
   3  -5   8      872.31      885.53     19.99 o
   4  -5   8     1278.36     1356.40     30.39 o
   5  -5   8       38.20       37.33      7.72 o
   6  -5   8      337.23      315.05     14.46 o
   7  -5   8      257.12      247.27     18.47 o
 -10  -4   8       91.36       90.02     12.53 o
  -9  -4   8      351.51      369.68     18.38 o
  -8  -4   8       59.97       65.75      9.77 o
  -7  -4   8        0.61       12.06      7.67 o
  -6  -4   8     1828.25     1738.22     44.00 o
  -5  -4   8      239.11      242.12      7.36 o
  -4  -4   8      771.83      839.98     28.55 o
  -3  -4   8     4541.26     4635.36     34.77 o
  -2  -4   8      571.10      647.13     18.24 o
  -1  -4   8     1690.01     1651.73     22.30 o
   0  -4   8      355.04      360.08     11.34 o
   1  -4   8        2.11        7.72      4.94 o
   2  -4   8      498.44      479.47     24.84 o
   3  -4   8     5441.28     5481.64     46.33 o
   4  -4   8      237.68      286.64     12.10 o
   5  -4   8     1797.14     1786.08     34.78 o
   6  -4   8      231.99      225.78     12.60 o
   7  -4   8        0.35        0.00      7.85 o
   8  -4   8      167.41      180.99     12.37 o
 -10  -3   8     1741.69     1826.71     39.32 o
  -9  -3   8      556.96      527.39     21.27 o
  -8  -3   8        1.33       11.10      8.38 o
  -7  -3   8     1867.48     1896.00     39.65 o
  -6  -3   8      481.78      452.72     16.79 o
  -5  -3   8      751.38      750.35     19.99 o
  -4  -3   8     1517.26     1563.90     16.26 o
  -3  -3   8     2152.61     2137.10     21.53 o
  -2  -3   8     4987.84     5217.55     52.91 o
  -1  -3   8     2513.92     2392.62     39.26 o
   0  -3   8       35.74      136.82      7.94 o
   1  -3   8      457.50      428.84     11.96 o
   2  -3   8      706.88      674.94     15.31 o
   3  -3   8       61.53       79.53      6.96 o
   4  -3   8     5995.06     5912.29    100.26 o
   5  -3   8        1.26        5.89      6.11 o
   6  -3   8       47.51       46.57      7.63 o
   7  -3   8      555.62      524.64     17.36 o
   8  -3   8       72.38      123.82     10.83 o
 -10  -2   8       79.45      102.01     13.10 o
  -9  -2   8       66.10       46.19     15.80 o
  -8  -2   8     2377.88     2402.41     40.39 o
  -7  -2   8      370.13      325.58     15.66 o
  -6  -2   8     2069.90     2089.16     33.63 o
  -5  -2   8      742.76      719.03     19.42 o
  -4  -2   8      858.10      863.18     14.22 o
  -3  -2   8      234.20      202.10      8.10 o
  -2  -2   8     7861.58     7911.56    117.43 o
  -1  -2   8      287.75      310.24      8.77 o
   0  -2   8     2399.91     2241.61     23.38 o
   1  -2   8      315.21      294.21     14.31 o
   2  -2   8        3.74       26.01      4.87 o
   3  -2   8     3829.54     3832.60     35.38 o
   4  -2   8     1319.25     1300.92     17.87 o
   5  -2   8       83.61       87.35      4.93 o
   6  -2   8     1668.53     1684.73     27.69 o
   7  -2   8      807.78      777.88     20.10 o
   8  -2   8       93.70      155.47     11.46 o
   9  -2   8      460.98      438.92     32.60 o
 -10  -1   8       96.58       71.05     13.14 o
  -9  -1   8      766.12      746.78     36.17 o
  -8  -1   8     1636.77     1606.93     33.35 o
  -7  -1   8      942.59      945.47     50.53 o
  -6  -1   8      481.01      498.31     17.35 o
  -5  -1   8       67.43       68.41     12.87 o
  -4  -1   8       39.65       67.92      7.55 o
  -3  -1   8     3770.17     3735.66     27.19 o
  -2  -1   8      188.21      197.73     13.60 o
  -1  -1   8    14207.01    14621.89     89.75 o
   0  -1   8     2841.61     3101.35     25.92 o
   1  -1   8      249.79      295.85      8.94 o
   2  -1   8     2059.94     1989.07     37.42 o
   3  -1   8      971.26      901.35     51.63 o
   4  -1   8      479.29      459.14      8.90 o
   5  -1   8     2481.41     2438.82     31.51 o
   6  -1   8      982.78      966.86     14.43 o
   7  -1   8      474.77      491.44     11.39 o
   8  -1   8      777.01      761.16     23.11 o
   9  -1   8      131.31      154.90     11.86 o
  -9   0   8      477.32      395.57     23.49 o
  -8   0   8      535.07      595.71     21.47 o
  -7   0   8     3599.28     3581.39     49.69 o
  -6   0   8       60.75       62.83      8.29 o
  -5   0   8      625.15      769.93     19.49 o
  -4   0   8      315.94      299.68     12.13 o
  -3   0   8     1044.65     1044.03     25.79 o
  -2   0   8     2868.48     2726.21     26.46 o
  -1   0   8     1769.71     1713.23     26.25 o
   0   0   8       45.18       31.86      7.17 o
   1   0   8      876.71      817.71     22.68 o
   2   0   8      641.87      570.12     28.31 o
   3   0   8     1269.69     1129.47     28.68 o
   4   0   8     1476.95     1437.40     39.79 o
   5   0   8      731.78      683.08     17.01 o
   6   0   8      145.45      156.70     10.15 o
   7   0   8     2815.58     2725.12     31.29 o
   8   0   8      115.81      113.12      7.07 o
   9   0   8      769.24      728.61     15.47 o
  10   0   8       29.94       29.84      6.19 o
  -9   1   8       72.62       61.31     14.02 o
  -8   1   8     1888.71     1897.50     44.48 o
  -7   1   8       47.97       42.13      8.72 o
  -6   1   8     2148.02     2137.96     34.01 o
  -5   1   8      160.61      194.54     14.00 o
  -4   1   8      246.12      260.96     16.82 o
  -3   1   8     3490.39     3520.15     35.62 o
  -2   1   8     1399.86     1394.64     18.64 o
  -1   1   8      147.32      200.13     17.39 o
   0   1   8     3014.78     2870.29     25.16 o
   1   1   8     1800.49     1758.79     25.53 o
   2   1   8      100.82       63.24      7.41 o
   3   1   8     2775.11     2903.26     57.59 o
   4   1   8       62.70       97.67      7.38 o
   5   1   8       31.63       86.59      7.54 o
   6   1   8     4308.30     4345.65     51.27 o
   7   1   8      143.56      141.07      8.53 o
   8   1   8     3180.23     3215.08     66.85 o
   9   1   8      402.86      416.90     15.04 o
  10   1   8        1.42        0.00      6.23 o
  -8   2   8       11.30       17.52      9.06 o
  -7   2   8     1015.11     1038.86     32.33 o
  -6   2   8     1114.86     1107.72     44.03 o
  -5   2   8      602.16      691.74     18.86 o
  -4   2   8     2875.97     2964.32     34.99 o
  -3   2   8     2713.07     2679.38     31.00 o
  -2   2   8     1426.93     1482.01     29.01 o
  -1   2   8      333.71      279.98      7.31 o
   0   2   8      514.33      474.24      9.87 o
   1   2   8     2627.22     2733.14     54.62 o
   2   2   8     4997.75     4874.22     52.54 o
   3   2   8      168.95      183.50     21.62 o
   4   2   8     1366.01     1345.55     27.13 o
   5   2   8      109.63      128.88      7.22 o
   6   2   8      938.94      976.47     24.59 o
   7   2   8     1929.65     1925.14     27.26 o
   8   2   8      513.99      508.90     15.67 o
   9   2   8       88.63       82.34     11.49 o
  10   2   8      304.30      295.95     19.33 o
  -8   3   8      547.01      558.86     26.94 o
  -7   3   8      214.63      162.17     15.44 o
  -6   3   8       31.59       31.14     10.03 o
  -5   3   8     3588.76     3612.26     53.06 o
  -4   3   8     1931.17     1959.66     63.70 o
  -3   3   8      828.38      864.53     43.08 o
  -2   3   8     2522.20     2568.60     55.40 o
  -1   3   8      159.19      163.97      5.47 o
   0   3   8       43.42       62.03      3.66 o
   1   3   8     7333.25     7071.71     98.43 o
   2   3   8        3.82        4.63      2.26 o
   3   3   8     4386.53     4222.43     93.01 o
   4   3   8      186.98      151.58     11.58 o
   5   3   8      104.25      131.86      7.77 o
   6   3   8     1173.97     1223.48     21.00 o
   7   3   8     1160.96     1178.74     24.23 o
   8   3   8      234.41      239.82     18.37 o
   9   3   8      638.38      657.35     20.56 o
  10   3   8      367.48      376.62     16.03 o
  11   3   8       64.49       72.03     10.86 o
  -7   4   8       73.31       62.88     13.34 o
  -6   4   8      343.61      380.98     20.92 o
  -5   4   8     1214.05     1140.35     31.64 o
  -4   4   8      867.51      896.04     26.36 o
  -3   4   8     1894.53     1863.85     34.47 o
  -2   4   8      104.77      113.63      5.23 o
  -1   4   8      352.14      388.27      8.64 o
   0   4   8     1253.13     1186.77     16.27 o
   1   4   8      181.15      172.53      6.09 o
   2   4   8     7358.50     7362.81    152.18 o
   3   4   8     3776.16     3656.10     73.65 o
   4   4   8      308.51      312.25     18.84 o
   5   4   8     1927.42     1886.76     25.02 o
   6   4   8      210.73      220.42     11.12 o
   7   4   8      580.48      562.19     17.78 o
   8   4   8      903.14      927.66     35.95 o
   9   4   8      387.65      478.61     21.29 o
  10   4   8      205.73      196.17     12.75 o
  11   4   8      706.30      670.36     22.04 o
  -7   5   8      150.94      141.08     16.87 o
  -6   5   8      464.24      475.40     24.31 o
  -5   5   8      310.80      304.73     18.21 o
  -4   5   8     1707.82     1708.33     37.51 o
  -3   5   8        7.84       53.27      5.16 o
  -2   5   8     1328.61     1459.42     19.11 o
  -1   5   8        9.61       11.89      2.55 o
   0   5   8      348.17      375.87      7.81 o
   1   5   8     2116.70     2042.04     18.43 o
   2   5   8      765.99      738.41     10.84 o
   3   5   8      178.62      165.02     14.26 o
   4   5   8     2777.86     2903.93     42.61 o
   5   5   8        2.68        0.00      5.18 o
   6   5   8       43.28       55.02     10.98 o
   7   5   8     1618.18     1704.78     52.04 o
   8   5   8        7.95       13.33      6.88 o
   9   5   8       11.94       35.46      9.30 o
  10   5   8     2120.79     2128.56     40.03 o
  11   5   8      194.53      228.65     21.57 o
  -6   6   8      239.77      237.64     18.84 o
  -5   6   8     1366.12     1343.46     37.38 o
  -4   6   8        4.83        7.14      9.67 o
  -3   6   8     1863.17     1855.65     23.73 o
  -2   6   8      990.39     1019.07     17.41 o
  -1   6   8       59.05       49.85      5.31 o
   0   6   8     1749.80     1746.72     31.81 o
   1   6   8      547.51      570.94     15.62 o
   2   6   8      165.54      172.65      6.15 o
   3   6   8      724.90      654.40     24.63 o
   4   6   8     1078.61     1029.42     25.46 o
   5   6   8      699.34      760.16     33.54 o
   6   6   8     1952.79     2048.22     32.64 o
   7   6   8        5.60        6.54      7.40 o
   8   6   8      418.06      386.66     26.79 o
   9   6   8      972.96      949.66     26.49 o
  10   6   8      204.21      211.59     14.99 o
  11   6   8     1201.47     1210.08     32.53 o
  -5   7   8        0.22        6.95      9.99 o
  -4   7   8     1040.67     1024.28     32.44 o
  -3   7   8      270.09      274.31     10.52 o
  -2   7   8      166.50      142.90     10.68 o
  -1   7   8     3489.46     3376.82     77.54 o
   0   7   8      548.66      520.59     17.35 o
   1   7   8     1399.03     1436.57     47.60 o
   2   7   8      455.95      487.72     13.48 o
   3   7   8      273.73      276.65     15.91 o
   4   7   8      381.08      437.63     16.44 o
   5   7   8     4438.46     4506.79    122.50 o
   7   7   8     1258.23     1198.07     27.31 o
   8   7   8      215.30      190.87     27.15 o
   9   7   8      231.75      236.31     20.21 o
  10   7   8      562.99      562.18     22.74 o
  -4   8   8      277.36      296.18     19.89 o
  -3   8   8        0.69        1.44      5.75 o
  -2   8   8     1001.39      973.98     57.45 o
  -1   8   8     2512.80     2495.79     30.03 o
   0   8   8      476.89      482.59     16.07 o
   1   8   8      666.75      703.45     15.59 o
   2   8   8        9.57       13.53      4.21 o
   3   8   8        1.59       16.84      7.52 o
   4   8   8     2219.83     2111.06     48.03 o
   5   8   8      246.67      187.90     19.23 o
   6   8   8     2174.50     2164.80     60.37 o
   7   8   8      448.22      469.40     18.17 o
   8   8   8        7.50        0.00     11.13 o
   9   8   8      465.77      471.29     33.25 o
  10   8   8      468.51      473.88     21.77 o
  -2   9   8     1203.14     1192.65     23.32 o
  -1   9   8      173.08      181.48     12.08 o
   0   9   8     3398.83     3437.83     36.20 o
   1   9   8       23.01       23.33      5.47 o
   2   9   8      196.68      192.57     15.05 o
   3   9   8      530.18      562.07     23.18 o
   5   9   8     1906.85     1844.55     49.10 o
   6   9   8      897.88      940.68     40.31 o
   7   9   8       23.67        9.74     18.71 o
   8   9   8      511.88      552.70     45.68 o
   9   9   8      298.35      300.34     22.35 o
  -1  10   8     1379.04     1501.44     26.74 o
   0  10   8       22.42       23.33      6.41 o
   1  10   8     1235.27     1189.24     53.16 o
   2  10   8      169.97      212.07     16.82 o
   3  10   8       33.71       37.71     10.61 o
   4  10   8     1218.97     1219.36     35.69 o
   7  10   8      583.84      511.47     33.72 o
   8  10   8      489.33      424.70     33.81 o
   2  11   8       22.87       22.14     10.26 o
   3  11   8      174.43      171.04     16.28 o
   4  11   8      188.66      204.69     18.33 o
  -4 -10   9      925.01      901.27     57.90 o
  -3 -10   9      231.46      200.17     14.68 o
  -2 -10   9        3.35        0.00      9.73 o
  -7  -9   9     1066.89     1031.00     30.45 o
  -6  -9   9       27.38       29.82      9.82 o
  -5  -9   9     1226.56     1267.72     46.46 o
  -4  -9   9       51.26       43.79     16.01 o
  -3  -9   9      181.20      163.59     12.94 o
  -2  -9   9      219.17      240.93     14.93 o
  -1  -9   9      391.40      379.24     15.83 o
   0  -9   9      847.96      759.56     28.87 o
   1  -9   9     1220.65     1172.93     31.04 o
  -8  -8   9      160.09      165.31     14.03 o
  -7  -8   9       13.35       16.49     12.71 o
  -6  -8   9     2231.41     2310.39     92.57 o
  -5  -8   9      580.47      553.58     18.68 o
  -4  -8   9      804.96      755.90     22.18 o
  -3  -8   9      439.11      484.33     18.18 o
  -2  -8   9      602.14      601.78     18.22 o
  -1  -8   9       27.49       40.41      8.23 o
   0  -8   9     1940.55     1882.98     33.13 o
   1  -8   9        6.60       12.62     13.70 o
   2  -8   9      948.03      970.39     70.13 o
   3  -8   9      698.63      717.26     30.85 o
  -8  -7   9       54.94       56.83     15.30 o
  -7  -7   9      497.82      452.63     19.72 o
  -6  -7   9      563.48      532.21     20.74 o
  -5  -7   9     1545.21     1514.78     27.81 o
  -4  -7   9      526.96      480.70     16.77 o
  -3  -7   9      115.69      105.96      9.10 o
  -2  -7   9      412.53      417.64     14.40 o
  -1  -7   9     1579.14     1551.75     27.14 o
   0  -7   9       20.36       28.51      7.43 o
   1  -7   9      741.07      724.42     20.11 o
   2  -7   9      728.90      686.64     19.69 o
   3  -7   9       69.66       60.41     10.10 o
   4  -7   9      577.63      610.50     22.13 o
  -9  -6   9      219.66      223.43     15.83 o
  -8  -6   9      193.33      166.19     13.59 o
  -7  -6   9      221.84      230.05     15.31 o
  -6  -6   9      267.25      265.43     14.96 o
  -5  -6   9     1773.89     1782.36     50.04 o
  -4  -6   9       32.09       44.45     10.02 o
  -3  -6   9      250.99      322.16     11.79 o
  -2  -6   9     2287.28     2280.53     41.76 o
  -1  -6   9       42.47       51.67      7.67 o
   0  -6   9      306.88      303.29     12.54 o
   1  -6   9      651.27      617.68     17.47 o
   2  -6   9       52.46       40.82      7.71 o
   3  -6   9     1465.58     1394.70     32.15 o
   4  -6   9      811.75      870.39     27.75 o
   5  -6   9      636.67      593.91     19.70 o
   6  -6   9      275.21      248.90     23.89 o
  -9  -5   9      605.53      568.47     32.51 o
  -8  -5   9      128.34      124.09     12.66 o
  -7  -5   9      344.44      332.32     16.88 o
  -6  -5   9      990.29      946.68     36.35 o
  -5  -5   9       23.52       60.16      6.57 o
  -4  -5   9     2090.20     2134.42     28.17 o
  -3  -5   9     2372.21     2335.11     27.96 o
  -2  -5   9        6.29       58.52      6.56 o
  -1  -5   9     4850.60     4650.04     58.43 o
   0  -5   9      436.40      639.28     16.33 o
   1  -5   9      198.57      213.71     10.49 o
   2  -5   9      366.56      370.39     13.99 o
   3  -5   9      813.97      784.32     19.60 o
   4  -5   9      996.99      962.94     22.54 o
   5  -5   9     1279.17     1281.71     26.74 o
   6  -5   9        4.88       33.44      9.68 o
  -9  -4   9        2.99        0.00      8.93 o
  -8  -4   9      337.89      357.17     17.84 o
  -7  -4   9     1807.50     1721.77     34.46 o
  -6  -4   9       21.02       40.61      8.92 o
  -5  -4   9      328.85      349.86     20.91 o
  -4  -4   9     1265.68     1271.52     25.06 o
  -3  -4   9        0.11        3.07      4.11 o
  -2  -4   9     2414.50     2550.96     27.85 o
  -1  -4   9      640.09      647.68     15.04 o
   0  -4   9     1496.24     1469.47     22.77 o
   1  -4   9      482.55      539.39     14.72 o
   2  -4   9      925.68     1025.14     20.61 o
   3  -4   9      458.51      474.62     15.10 o
   4  -4   9     2528.42     2489.00     66.35 o
   5  -4   9      112.79      138.85     15.19 o
   6  -4   9      532.27      518.51     17.66 o
   7  -4   9      221.58      217.75     15.71 o
  -9  -3   9      615.77      598.66     53.46 o
  -8  -3   9     1621.81     1639.93     34.87 o
  -7  -3   9      137.97      151.86     12.05 o
  -6  -3   9      870.71      861.69     23.19 o
  -5  -3   9      169.15      206.87     12.22 o
  -4  -3   9       45.18       54.59      4.24 o
  -3  -3   9     2436.44     2470.10     44.11 o
  -2  -3   9     3871.61     3723.30     31.13 o
  -1  -3   9     3990.80     3979.50    103.47 o
   0  -3   9     1806.24     1791.07     38.69 o
   1  -3   9      520.69      500.00     13.52 o
   2  -3   9        8.95       11.14      5.35 o
   3  -3   9     2557.93     2551.92     31.62 o
   4  -3   9        3.00       12.54      6.36 o
   5  -3   9     2789.33     2770.27     36.03 o
   6  -3   9      451.64      542.26     17.61 o
   7  -3   9      129.14      125.33     10.92 o
   8  -3   9      296.69      287.89     15.28 o
  -9  -2   9      566.69      602.38     45.70 o
  -8  -2   9       17.87        6.14      9.06 o
  -7  -2   9     2139.02     2083.37     55.13 o
  -6  -2   9      184.76      225.93     13.11 o
  -5  -2   9      450.47      444.08     16.15 o
  -4  -2   9      297.81      284.93      7.93 o
  -3  -2   9     1295.03     1237.43     14.20 o
  -2  -2   9     1003.06      987.32     22.84 o
  -1  -2   9     6847.57     6852.08     69.06 o
   0  -2   9       87.68      149.72      7.23 o
   1  -2   9      176.02      196.76     10.17 o
   2  -2   9     2528.34     2482.56     28.43 o
   3  -2   9      559.90      606.47     15.44 o
   4  -2   9     2036.36     2011.16     40.33 o
   5  -2   9     1075.81     1022.40     24.24 o
   6  -2   9      130.50      133.89     10.92 o
   7  -2   9      332.13      337.23     17.98 o
   8  -2   9      181.73      183.11     13.16 o
   9  -2   9     1071.45     1068.13     26.84 o
  -9  -1   9        0.28        0.00      9.84 o
  -8  -1   9     2267.21     2248.57     40.37 o
  -7  -1   9     1323.99     1330.34     33.63 o
  -6  -1   9      677.62      676.43     20.39 o
  -5  -1   9        4.13       10.58      6.58 o
  -4  -1   9       90.28      111.50      9.03 o
  -3  -1   9      132.43      134.81      4.61 o
  -2  -1   9     2646.13     2774.25     40.13 o
  -1  -1   9      103.90      126.10      6.10 o
   0  -1   9     1365.47     1382.87     18.58 o
   1  -1   9     2185.53     2143.50     24.16 o
   2  -1   9       19.80       24.54      6.14 o
   3  -1   9     1537.53     1596.58     23.18 o
   4  -1   9      423.94      448.54     13.56 o
   5  -1   9       44.98       51.76      5.71 o
   6  -1   9     1542.75     1474.04     19.27 o
   7  -1   9     1236.84     1228.40     19.55 o
   8  -1   9     1697.63     1718.49     31.20 o
   9  -1   9      817.34      808.19     22.69 o
  -9   0   9      504.06      480.76     25.70 o
  -8   0   9      648.86      681.58     36.37 o
  -7   0   9     1133.72     1205.20     28.35 o
  -6   0   9     2528.83     2418.33     37.27 o
  -5   0   9      129.83      176.52     22.65 o
  -4   0   9     2944.95     3054.97     99.10 o
  -3   0   9     3669.11     3694.44     24.62 o
  -2   0   9       58.98       79.72      7.42 o
  -1   0   9     1733.61     1688.56     37.82 o
   0   0   9     3148.48     3079.16     45.02 o
   1   0   9       90.33      105.04     11.09 o
   2   0   9     3503.84     3455.31     50.13 o
   3   0   9      984.50      997.36     28.36 o
   4   0   9      347.13      324.68     18.39 o
   5   0   9      310.14      317.23     11.39 o
   6   0   9     2236.75     2211.63     37.91 o
   7   0   9      396.42      380.27     21.34 o
   8   0   9     2564.99     2618.34     53.35 o
   9   0   9       68.93       70.41      7.13 o
  10   0   9       81.16       71.95     11.04 o
  -9   1   9      480.32      547.02     28.12 o
  -8   1   9       17.15       21.68     11.05 o
  -7   1   9     2069.82     1927.40     97.06 o
  -6   1   9      236.52      261.78     13.92 o
  -5   1   9     1495.28     1427.78     27.26 o
  -4   1   9     2140.96     2090.27     30.76 o
  -3   1   9      416.91      640.37     16.58 o
  -2   1   9     1777.11     1745.63     21.98 o
  -1   1   9     1731.93     1850.37     59.69 o
   0   1   9      144.02      148.90      6.68 o
   1   1   9     6042.59     5587.31    138.61 o
   2   1   9     2450.20     2671.60     69.05 o
   3   1   9     1229.81     1200.74     30.18 o
   4   1   9       47.23       43.21      9.09 o
   5   1   9       52.37       47.63      5.72 o
   6   1   9       51.47       83.72      7.06 o
   7   1   9     2996.74     3014.38     34.03 o
   8   1   9      286.51      290.01     12.54 o
   9   1   9      666.42      656.40     18.72 o
  10   1   9      342.13      349.35     12.23 o
  -8   2   9      442.61      361.40     21.70 o
  -7   2   9       32.33       72.39     12.82 o
  -6   2   9      641.12      693.17     25.64 o
  -5   2   9     3720.04     3587.26    143.28 o
  -4   2   9      291.91      391.52     17.93 o
  -3   2   9     1528.95     1611.36     25.27 o
  -2   2   9     1190.02     1251.41     18.42 o
  -1   2   9       55.91       90.21      5.57 o
   0   2   9      727.38      614.46     17.40 o
   1   2   9     2799.35     2730.29     39.25 o
   2   2   9     2657.73     2519.18     23.39 o
   3   2   9     2641.93     2505.52     70.78 o
   4   2   9       10.74       13.29      7.34 o
   5   2   9      604.47      648.25     15.07 o
   6   2   9     1338.94     1367.46     40.97 o
   7   2   9      366.30      361.51     12.74 o
   8   2   9     1128.04     1136.49     27.29 o
   9   2   9      469.08      465.58     19.81 o
  10   2   9       40.04       43.69      8.36 o
  -8   3   9       96.74      101.68     14.30 o
  -7   3   9      320.01      313.33     20.06 o
  -6   3   9      380.85      374.74     20.12 o
  -5   3   9      405.24      373.99     19.26 o
  -4   3   9     2887.27     2884.34     57.75 o
  -3   3   9      315.94      400.52     12.93 o
  -2   3   9     1036.73     1070.53     19.46 o
  -1   3   9     1233.24     1219.54     15.10 o
   0   3   9     1821.30     1785.00     19.53 o
   1   3   9      208.34      235.44      7.22 o
   2   3   9     5902.01     5742.99     89.71 o
   3   3   9      825.46      783.82     55.14 o
   4   3   9      223.75      201.39     22.75 o
   5   3   9     1130.98     1088.24     27.89 o
   6   3   9        3.47       20.04      5.94 o
   7   3   9      937.89      978.85     20.50 o
   8   3   9      603.29      614.67     35.81 o
   9   3   9       10.15       13.32      7.64 o
  10   3   9      532.93      506.83     18.33 o
  -7   4   9      109.52      145.35     16.02 o
  -6   4   9       18.46       81.31     12.06 o
  -5   4   9      440.38      386.82     19.80 o
  -4   4   9     2896.94     2884.17     47.17 o
  -3   4   9     1467.72     1458.67     31.54 o
  -2   4   9      109.96      152.14      8.73 o
  -1   4   9      724.48      756.44     17.97 o
   0   4   9      690.98      697.13     16.40 o
   1   4   9      856.34      831.49     12.69 o
   2   4   9      563.79      591.30     10.02 o
   3   4   9     2299.92     2414.16     54.56 o
   4   4   9     2164.71     2157.92     40.60 o
   5   4   9      240.52      219.51     16.19 o
   6   4   9     3474.05     3637.10     46.99 o
   7   4   9        1.10       68.48      7.74 o
   8   4   9       18.36       23.66      6.75 o
   9   4   9      835.46      847.87     26.90 o
  10   4   9      606.21      641.21     20.36 o
  -6   5   9      181.12      174.32     16.16 o
  -5   5   9      748.54      723.66     27.15 o
  -4   5   9      336.55      373.79     18.98 o
  -3   5   9     2139.14     2166.12     39.85 o
  -2   5   9       13.44        8.25      6.34 o
  -1   5   9      566.84      587.48     18.02 o
   0   5   9     2898.89     2906.26     50.04 o
   1   5   9       99.18      114.97      5.43 o
   2   5   9      339.69      355.88     15.78 o
   3   5   9     2236.33     2288.76     53.73 o
   4   5   9       21.36       38.20      7.94 o
   5   5   9     2620.22     2578.78     45.55 o
   6   5   9      215.77      238.61     11.28 o
   7   5   9     1716.26     1672.19     27.47 o
   8   5   9      163.86      151.12     10.36 o
   9   5   9     1388.47     1448.69     28.64 o
  10   5   9       57.17       52.06      9.59 o
  -5   6   9      484.41      507.80     24.05 o
  -4   6   9     1562.14     1478.98     37.13 o
  -3   6   9       15.51       13.47      8.27 o
  -2   6   9      504.60      502.83     12.96 o
  -1   6   9     2754.59     2819.71     90.50 o
   0   6   9      133.40      226.13     11.31 o
   1   6   9     1298.91     1313.51     17.77 o
   2   6   9      654.20      634.33     10.83 o
   3   6   9       31.78       41.57      7.76 o
   4   6   9      501.08      511.68     18.91 o
   5   6   9     2967.66     2801.72    148.12 o
   6   6   9     1569.57     1638.20     69.15 o
   7   6   9      133.66      127.51      9.28 o
   8   6   9      677.51      615.42     18.87 o
   9   6   9      142.54      158.00     11.43 o
  10   6   9      873.04      854.31     42.65 o
  -4   7   9       20.81       29.27     10.68 o
  -3   7   9      175.31      124.39     12.91 o
  -2   7   9     1052.01     1040.87     19.10 o
  -1   7   9      158.01      188.80     12.23 o
   0   7   9     3406.23     3431.29     92.71 o
   1   7   9      241.59      236.01     11.26 o
   2   7   9      320.08      304.53     14.71 o
   3   7   9       13.44       15.63      9.18 o
   4   7   9      700.72      687.09     20.96 o
   5   7   9      596.84      548.48     21.22 o
   6   7   9     2080.52     2107.54     43.52 o
   7   7   9        2.67       16.26      7.04 o
   8   7   9      122.39      118.99     10.47 o
   9   7   9      669.26      685.97     23.50 o
  10   7   9       78.06       93.68     15.58 o
  -3   8   9      202.87      238.67     16.95 o
  -2   8   9       59.55       90.48      7.80 o
  -1   8   9     1899.55     1940.55     26.75 o
   0   8   9     2001.46     2082.81     41.35 o
   1   8   9     1256.33     1217.82     36.64 o
   4   8   9      209.65      192.14     14.56 o
   5   8   9     2001.19     2125.23     55.62 o
   6   8   9       80.15       84.62     15.54 o
   7   8   9      547.55      564.25     25.30 o
   8   8   9      445.21      419.85     19.24 o
   9   8   9       91.47       95.95     15.57 o
  10   8   9      408.19      335.11     23.03 o
  -2   9   9       66.07       56.55      7.54 o
  -1   9   9     1256.57     1244.36     29.65 o
   0   9   9      357.69      372.80     13.17 o
   1   9   9     1736.65     1694.35     32.96 o
   2   9   9      130.78      131.55     13.06 o
   6   9   9      883.41      860.23     37.99 o
   7   9   9     1060.03     1047.56     45.93 o
   8   9   9      105.70       62.52     22.15 o
   9   9   9     1026.87     1038.50     38.90 o
   0  10   9     1259.95     1264.02     38.98 o
   1  10   9      175.86      214.73     16.70 o
   2  10   9       78.83       95.43     13.07 o
   3  10   9      509.95      491.23     23.54 o
   8  10   9      862.68      817.64     43.31 o
   3  11   9      129.40      127.39     16.25 o
  -6  -9  10     1610.38     1566.72     72.14 o
  -5  -9  10        0.92       10.10      8.10 o
  -4  -9  10     1136.80     1180.67     29.11 o
  -3  -9  10       31.54       30.09      9.12 o
  -2  -9  10       11.81       15.39      8.88 o
  -1  -9  10      472.37      511.95     33.90 o
   0  -9  10      431.04      466.29     30.70 o
  -7  -8  10      255.83      261.50     25.04 o
  -6  -8  10       99.99       80.02     26.86 o
  -5  -8  10     1872.31     1862.35     33.52 o
  -4  -8  10       54.34       68.07     19.54 o
  -3  -8  10      415.48      450.75     30.16 o
  -2  -8  10      427.23      399.30     33.54 o
  -1  -8  10      264.19      282.91     13.92 o
   0  -8  10      363.55      354.46     15.38 o
   1  -8  10     1043.59      929.51     29.95 o
   2  -8  10      107.50      102.85     18.75 o
  -8  -7  10       61.63       70.86     12.31 o
  -7  -7  10      387.06      382.41     33.93 o
  -6  -7  10     1211.28     1170.09     30.73 o
  -5  -7  10      842.46      891.90     22.17 o
  -4  -7  10      627.21      637.91     19.25 o
  -3  -7  10      795.23      779.71     19.58 o
  -2  -7  10      123.10      128.20      9.42 o
  -1  -7  10      580.08      585.35     17.87 o
   0  -7  10     1814.53     1681.45     60.80 o
   1  -7  10      390.60      398.32     23.11 o
   2  -7  10      153.07      164.32     12.26 o
   3  -7  10     1381.02     1361.28     36.46 o
   4  -7  10       96.09       94.33     13.15 o
  -8  -6  10      256.07      248.17     16.41 o
  -7  -6  10     1081.45     1098.99     29.58 o
  -6  -6  10      828.94      832.72     62.52 o
  -5  -6  10     1182.44     1155.43     22.77 o
  -4  -6  10     1037.52     1080.02     22.78 o
  -3  -6  10      190.96      196.93     10.17 o
  -2  -6  10      755.52      740.13     18.29 o
  -1  -6  10     1878.56     1876.82     31.63 o
   0  -6  10       93.53       84.63      8.33 o
   1  -6  10        7.58        8.48      6.67 o
   2  -6  10      255.52      261.23     17.21 o
   3  -6  10       40.95       52.26      8.99 o
   4  -6  10     1963.46     1971.54     56.04 o
   5  -6  10      212.04      208.16     13.62 o
  -9  -5  10      142.91      148.49     16.49 o
  -8  -5  10     1361.13     1381.18     45.98 o
  -7  -5  10      600.59      623.39     22.58 o
  -6  -5  10       81.71       60.56     14.50 o
  -5  -5  10      196.18      179.91     13.24 o
  -4  -5  10        8.89       12.32      5.16 o
  -3  -5  10      667.72      675.99     15.94 o
  -2  -5  10     3399.98     3503.11     61.55 o
  -1  -5  10       92.10       93.70      7.75 o
   0  -5  10     2226.71     2245.50     40.46 o
   1  -5  10      118.48      180.47     10.36 o
   2  -5  10      211.12      195.54     14.49 o
   3  -5  10     1223.29     1211.38     25.13 o
   4  -5  10      786.33      767.65     24.91 o
   5  -5  10      352.36      320.76     20.61 o
   6  -5  10      651.30      632.46     21.16 o
  -9  -4  10     1324.35     1406.11     35.27 o
  -8  -4  10      439.43      393.62     19.26 o
  -7  -4  10      524.48      496.13     20.04 o
  -6  -4  10     1496.69     1432.51     34.56 o
  -5  -4  10       35.14       49.97     14.45 o
  -4  -4  10       78.47       87.92      6.46 o
  -3  -4  10     3901.00     3801.78     51.01 o
  -2  -4  10      270.17      287.35     10.52 o
  -1  -4  10     4036.84     3989.90     44.08 o
   0  -4  10      381.41      502.02     14.41 o
   1  -4  10      482.33      466.33     14.36 o
   2  -4  10      171.67      255.57     11.77 o
   3  -4  10      369.63      405.88     23.53 o
   4  -4  10      719.02      721.07     19.44 o
   5  -4  10     1449.87     1458.63     28.68 o
   6  -4  10      161.71      169.53     19.05 o
   7  -4  10       77.09       85.99     11.04 o
  -9  -3  10      321.28      310.35     39.56 o
  -8  -3  10     1399.48     1336.75     32.98 o
  -7  -3  10     1223.22     1279.20     30.49 o
  -6  -3  10       50.49      102.77     10.71 o
  -5  -3  10      346.77      419.93     16.93 o
  -4  -3  10       16.68      134.49      5.89 o
  -3  -3  10     1158.36     1157.60     20.12 o
  -2  -3  10     5065.64     5113.34    108.52 o
  -1  -3  10     1016.30     1078.50     18.58 o
   0  -3  10       49.98      118.62      7.52 o
   1  -3  10     2689.59     2639.53     32.72 o
   2  -3  10      170.18      200.25     10.03 o
   3  -3  10      561.53      544.71     15.99 o
   4  -3  10     2841.84     2887.61     61.78 o
   5  -3  10        0.50        4.99      6.75 o
   6  -3  10      115.73      119.81     10.49 o
   7  -3  10     1557.20     1536.25     47.30 o
   8  -3  10      304.85      313.05     15.79 o
  -9  -2  10       64.48       76.28     13.26 o
  -8  -2  10     1851.21     1863.14     38.09 o
  -7  -2  10        0.18        4.90      8.19 o
  -6  -2  10      982.71      937.50     24.74 o
  -5  -2  10      158.31      159.02     11.19 o
  -4  -2  10        6.83        6.10      6.22 o
  -3  -2  10      778.18      788.25     11.65 o
  -2  -2  10     1590.13     1514.55     20.86 o
  -1  -2  10      690.08      737.48     14.66 o
   0  -2  10     2351.96     2341.07     52.72 o
   1  -2  10      463.27      470.16     13.00 o
   2  -2  10      430.48      417.26     12.92 o
   3  -2  10     2652.36     2640.57     32.32 o
   4  -2  10      240.92      248.73     18.33 o
   5  -2  10      495.03      495.26     15.86 o
   6  -2  10     1904.13     1952.82     32.06 o
   7  -2  10       76.62       71.89      9.98 o
   8  -2  10     1321.65     1343.89     29.52 o
  -9  -1  10      758.54      756.51     26.55 o
  -8  -1  10      117.03      116.84     12.06 o
  -7  -1  10     2634.68     2631.51     42.58 o
  -6  -1  10     1154.48     1153.19     48.04 o
  -5  -1  10      137.54      135.19     10.45 o
  -4  -1  10     1496.77     1465.15     27.47 o
  -3  -1  10      246.95      256.38      7.33 o
  -2  -1  10      793.30      793.44     11.45 o
  -1  -1  10     1804.57     1865.43     37.56 o
   0  -1  10     1347.58     1271.02     18.88 o
   1  -1  10      872.70      895.62     23.96 o
   2  -1  10     2723.07     2732.91     30.07 o
   3  -1  10      125.87      116.47     13.61 o
   4  -1  10      103.87      110.35      8.41 o
   5  -1  10        2.13        4.55      6.27 o
   6  -1  10      237.44      286.11      8.87 o
   7  -1  10     2240.71     2235.45     34.98 o
   8  -1  10      629.65      642.52     20.50 o
   9  -1  10       51.59       48.84      9.87 o
  -8   0  10      544.23      476.12     24.77 o
  -7   0  10      372.37      382.65     23.31 o
  -6   0  10      132.59      133.89     10.99 o
  -5   0  10     1933.59     1802.90     31.56 o
  -4   0  10      911.94      872.94     21.23 o
  -3   0  10     1411.40     1342.04     13.51 o
  -2   0  10      789.40      804.02     16.26 o
  -1   0  10      334.52      346.36     17.51 o
   0   0  10      156.71      143.01      7.45 o
   1   0  10     4381.13     4270.43     94.78 o
   2   0  10        8.29       11.98      8.67 o
   3   0  10     2630.68     2606.70     54.71 o
   4   0  10       21.78       59.62     10.28 o
   5   0  10       13.05       11.48      9.62 o
   6   0  10     1011.96     1026.14     19.05 o
   7   0  10     1082.14     1105.21     21.10 o
   8   0  10      321.15      310.82     10.53 o
   9   0  10      693.39      724.59     26.25 o
  -8   1  10      112.22      136.57     16.99 o
  -7   1  10      139.00      116.59     14.09 o
  -6   1  10     1079.13     1077.28     25.94 o
  -5   1  10     1950.30     1918.35     59.40 o
  -4   1  10     1296.58     1307.39     25.46 o
  -3   1  10     1528.40     1560.55     28.92 o
  -2   1  10      799.77      806.97     16.08 o
  -1   1  10      219.98      227.51      8.85 o
   0   1  10     1932.18     1882.80     37.18 o
   1   1  10       79.36      124.37      6.41 o
   2   1  10     7199.66     7438.73    245.60 o
   3   1  10      823.84      982.50    117.47 o
   4   1  10      239.28      249.38     16.47 o
   5   1  10      549.63      532.07     23.38 o
   6   1  10      201.30      200.95      9.72 o
   7   1  10      154.41      143.85      9.68 o
   8   1  10     1243.59     1284.35     35.35 o
   9   1  10      196.41      183.41     11.28 o
  10   1  10      132.49      156.93      9.47 o
  -8   2  10      656.90      624.81     28.59 o
  -7   2  10      182.29      152.48     16.12 o
  -6   2  10      254.00      239.36     16.86 o
  -5   2  10     1119.51     1043.96     24.56 o
  -4   2  10     5572.89     5512.16     68.17 o
  -3   2  10       19.67       16.79      5.53 o
  -2   2  10     1304.01     1400.97     20.63 o
  -1   2  10      693.54      684.55     13.96 o
   0   2  10      673.53      670.40     21.23 o
   1   2  10     4171.26     4315.90     31.32 o
   2   2  10     1900.34     1870.42     19.95 o
   3   2  10      841.55      836.09     12.95 o
   4   2  10     1912.79     1867.68     40.33 o
   5   2  10      482.39      499.54     22.82 o
   6   2  10      251.79      239.63     10.74 o
   7   2  10      827.88      862.58     21.34 o
   8   2  10       63.98       66.24     12.90 o
   9   2  10      256.63      245.66     12.70 o
  10   2  10     1232.04     1227.07     46.96 o
  -7   3  10       16.22       29.19     10.73 o
  -6   3  10       15.70       36.35      9.67 o
  -5   3  10     2200.22     2118.30     43.13 o
  -4   3  10      309.94      262.41     15.80 o
  -3   3  10     1431.91     1390.02     24.61 o
  -2   3  10      122.80      184.61      9.11 o
  -1   3  10      302.41      297.07      9.41 o
   0   3  10     2661.44     2623.61     25.23 o
   1   3  10     1863.82     1961.62     40.39 o
   2   3  10     1332.53     1265.44     15.74 o
   3   3  10     3937.38     3807.59    132.83 o
   4   3  10     1740.57     1721.92     37.88 o
   5   3  10      238.80      208.80     15.68 o
   6   3  10     1467.51     1421.21     24.02 o
   7   3  10      227.22      204.58     10.89 o
   8   3  10      643.14      647.25     18.26 o
   9   3  10     1435.71     1419.72     27.93 o
  10   3  10      215.42      186.76     12.93 o
  -7   4  10      485.19      379.96     23.81 o
  -6   4  10       90.98      102.17     13.16 o
  -5   4  10      198.53      208.58     15.95 o
  -4   4  10     2442.69     2434.54     44.86 o
  -3   4  10     1217.83     1188.93     29.63 o
  -2   4  10        1.73       20.61      7.24 o
  -1   4  10      844.47      882.12     15.00 o
   0   4  10      643.74      693.88     15.53 o
   1   4  10      168.42      219.29      7.42 o
   2   4  10     1256.33     1251.82     38.37 o
   3   4  10      860.93      752.75     65.74 o
   4   4  10      195.76      185.00     13.35 o
   5   4  10     4183.34     4289.49     63.15 o
   6   4  10        3.39       22.26      6.76 o
   7   4  10     1082.09     1074.17     22.51 o
   8   4  10      507.39      504.72     16.74 o
   9   4  10      300.66      299.63     14.67 o
  10   4  10      563.41      546.31     19.54 o
  -6   5  10       73.81       90.75     13.98 o
  -5   5  10     1124.28     1142.90     34.70 o
  -4   5  10      596.71      657.87     25.21 o
  -3   5  10        5.32       22.41      7.94 o
  -2   5  10     1934.80     1972.75     36.14 o
  -1   5  10      272.21      346.78     14.83 o
   0   5  10      585.43      680.96     18.42 o
   1   5  10     4553.98     4460.32     95.05 o
   2   5  10        0.24      113.81      6.40 o
   3   5  10     1483.10     1463.99     35.30 o
   4   5  10     3243.49     3175.92     91.38 o
   5   5  10      238.28      260.53     16.07 o
   6   5  10     1367.91     1338.98     36.59 o
   7   5  10      425.79      410.37     14.82 o
   8   5  10      166.08      172.52     11.06 o
   9   5  10       25.56       93.17     10.93 o
  10   5  10     1642.94     1618.80     42.53 o
  -5   6  10      813.02      794.94     30.45 o
  -4   6  10      299.52      271.74     17.48 o
  -3   6  10      275.44      250.78     15.79 o
  -2   6  10      823.28      801.74     24.61 o
  -1   6  10      816.99      792.18     22.88 o
   0   6  10     2021.72     2061.82     32.75 o
   1   6  10      112.90      128.73      8.89 o
   2   6  10      959.29      903.14     19.55 o
   3   6  10       24.67       27.09      7.03 o
   4   6  10      204.51      401.79     39.90 o
   5   6  10     4457.87     4692.04    215.50 o
   6   6  10      431.33      439.69     22.04 o
   7   6  10      156.77      148.88     10.28 o
   8   6  10      212.21      205.34     12.18 o
   9   6  10      226.37      235.45     21.54 o
  10   6  10        3.95       44.79     11.45 o
  -4   7  10      319.53      311.04     20.16 o
  -3   7  10       20.68       21.98      9.50 o
  -2   7  10        6.68        8.32      7.50 o
  -1   7  10     2833.47     2766.91     43.65 o
   0   7  10      292.86      266.00     13.51 o
   1   7  10     1993.49     1951.94     30.56 o
   3   7  10       24.67       19.09     10.40 o
   4   7  10     1141.17     1098.77     38.79 o
   5   7  10      986.42      981.47     37.15 o
   6   7  10      339.23      338.66     18.82 o
   7   7  10      927.27      932.24     32.22 o
   8   7  10       82.93       80.15      9.81 o
   9   7  10      148.13      150.74     15.78 o
  10   7  10      657.03      597.75     21.55 o
  -3   8  10      161.58      146.52     14.60 o
  -2   8  10      665.38      623.87     21.69 o
  -1   8  10      417.30      361.55     12.55 o
   0   8  10     1591.63     1555.11     31.99 o
   1   8  10      907.18      907.39     22.51 o
   4   8  10      782.02      857.14     32.67 o
   5   8  10      156.59      139.27     15.49 o
   6   8  10     1322.63     1441.11     51.78 o
   7   8  10      401.23      423.49     31.41 o
   8   8  10      110.56      118.57     15.19 o
   9   8  10      898.73      849.21     24.20 o
  -1   9  10      466.77      536.25     15.85 o
   0   9  10      394.13      438.72     19.19 o
   6   9  10       75.37       80.47     18.52 o
   7   9  10        0.56       16.67     20.19 o
   8   9  10     1682.52     1525.87     62.83 o
   1  10  10      843.33      856.51     30.14 o
  -4  -9  11        0.08       10.66      8.81 o
  -3  -9  11      309.84      295.17     16.49 o
  -2  -9  11      494.80      492.58     19.09 o
  -1  -9  11       25.22       16.30      9.29 o
  -6  -8  11      805.26      797.89     27.50 o
  -5  -8  11       39.40       50.95     23.28 o
  -4  -8  11      516.38      636.11     43.96 o
  -3  -8  11      235.07      255.46     15.06 o
  -2  -8  11       75.63       85.67     10.05 o
  -1  -8  11      567.37      562.87     18.90 o
   0  -8  11      614.08      553.35     20.55 o
   1  -8  11        4.44       14.04      9.03 o
  -7  -7  11      320.96      338.51     41.11 o
  -6  -7  11      236.13      264.13     17.07 o
  -5  -7  11      259.49      271.79     22.98 o
  -4  -7  11      490.46      492.40     30.46 o
  -3  -7  11      138.89      124.81     10.29 o
  -2  -7  11      903.34      909.60     25.29 o
  -1  -7  11      214.98      190.59     12.13 o
   0  -7  11       80.29       78.09      9.36 o
   1  -7  11        1.48        2.06      7.58 o
   2  -7  11      266.02      306.96     15.98 o
   3  -7  11       46.70       36.79     11.06 o
  -8  -6  11      581.20      584.88     28.16 o
  -7  -6  11        6.61       21.35     14.12 o
  -6  -6  11      614.10      614.18     52.84 o
  -5  -6  11      670.13      629.50     29.53 o
  -4  -6  11      438.65      461.27     16.10 o
  -3  -6  11     2252.19     2250.42     65.94 o
  -2  -6  11      801.69      763.36     19.18 o
  -1  -6  11     1588.04     1568.52     27.54 o
   0  -6  11      726.68      772.21     20.48 o
   1  -6  11        1.81        3.96      7.19 o
   2  -6  11      124.73      107.71     10.61 o
   3  -6  11     1118.44     1170.98     27.08 o
   4  -6  11        0.15       12.76      9.35 o
  -8  -5  11       33.92       19.07     11.20 o
  -7  -5  11     2486.71     2562.48     46.72 o
  -6  -5  11      361.81      354.46     23.92 o
  -5  -5  11       68.39       59.49     10.08 o
  -4  -5  11      347.37      429.59     14.26 o
  -3  -5  11      678.98      716.20     17.07 o
  -2  -5  11      422.25      474.16     14.68 o
  -1  -5  11     1939.04     1903.25     28.51 o
   0  -5  11       84.58       83.36      8.30 o
   1  -5  11      675.28      639.43     18.11 o
   2  -5  11      732.41      719.13     39.50 o
   3  -5  11       83.32       87.54     10.29 o
   4  -5  11     1145.81     1128.51     25.97 o
   5  -5  11      429.01      440.56     17.99 o
   6  -5  11       84.40       95.74     11.80 o
  -8  -4  11     1352.37     1420.51     47.73 o
  -7  -4  11     1024.52      992.55     28.46 o
  -6  -4  11     1343.21     1403.45     32.06 o
  -5  -4  11      128.04      122.07     12.00 o
  -4  -4  11      884.83      937.10     16.05 o
  -3  -4  11      232.42      225.19      9.57 o
  -2  -4  11     2515.09     2538.43     67.21 o
  -1  -4  11      528.64      499.06     14.66 o
   0  -4  11     2487.74     2553.02     34.07 o
   1  -4  11     1177.66     1210.94     27.14 o
   2  -4  11       97.12       80.52      8.28 o
   3  -4  11     1370.82     1333.35     26.14 o
   4  -4  11      618.38      622.73     19.20 o
   5  -4  11        7.67       12.00      8.44 o
   6  -4  11     1436.49     1505.15     47.30 o
  -8  -3  11     1116.63     1140.05     33.54 o
  -7  -3  11     1146.78     1144.33     29.87 o
  -6  -3  11     1820.92     1828.98     36.00 o
  -5  -3  11        6.59        9.55      8.07 o
  -4  -3  11       27.68       54.14     13.15 o
  -3  -3  11      812.02      831.38     13.34 o
  -2  -3  11       22.98       88.21      9.04 o
  -1  -3  11     2435.05     2441.82     30.13 o
   0  -3  11     2989.47     3040.39     33.29 o
   1  -3  11      194.37      185.30     14.31 o
   2  -3  11     2255.20     2217.78     30.81 o
   3  -3  11      756.01      780.02     19.41 o
   4  -3  11        9.82       12.57      7.24 o
   5  -3  11      205.68      209.66     21.27 o
   6  -3  11      884.53      875.39     23.48 o
   7  -3  11      379.27      375.91     17.02 o
  -8  -2  11      170.32      214.42     16.14 o
  -7  -2  11     2412.80     2352.28     89.46 o
  -6  -2  11       24.34       60.07      9.57 o
  -5  -2  11      113.79      131.53     11.18 o
  -4  -2  11     1869.14     1967.19     44.86 o
  -3  -2  11        0.26      137.44      5.79 o
  -2  -2  11       57.19      132.12      9.74 o
  -1  -2  11     2816.32     2770.00     44.75 o
   0  -2  11        1.43       44.71      5.77 o
   1  -2  11      265.10      229.52     11.97 o
   2  -2  11     1381.08     1382.63     23.54 o
   3  -2  11     1184.70     1273.66     23.42 o
   4  -2  11       62.46      189.76     10.94 o
   5  -2  11      996.16     1024.77     23.15 o
   6  -2  11      529.79      522.91     17.87 o
   7  -2  11      743.71      790.50     22.93 o
   8  -2  11      147.59      131.27     16.95 o
  -8  -1  11      810.84      776.31     26.04 o
  -7  -1  11       28.48       30.08     10.12 o
  -6  -1  11      930.27      949.41     25.78 o
  -5  -1  11     1111.74     1140.00     26.65 o
  -4  -1  11       19.64       22.12      7.29 o
  -3  -1  11     2754.26     2654.51     61.09 o
  -2  -1  11       46.17       57.66      5.50 o
  -1  -1  11       37.27       35.35      4.11 o
   0  -1  11     1463.21     1388.62     27.68 o
   1  -1  11     2039.91     2053.41     26.18 o
   2  -1  11     1038.12     1050.21     19.88 o
   3  -1  11     2283.68     2315.92     30.56 o
   4  -1  11       87.87      106.40      9.08 o
   5  -1  11       66.17      111.96      9.34 o
   6  -1  11      739.20      782.37     20.95 o
   7  -1  11       78.85       90.51      9.73 o
   8  -1  11      959.31      991.29     28.27 o
  -8   0  11        0.09        5.60     11.02 o
  -7   0  11      332.00      336.22     16.96 o
  -6   0  11      440.43      434.45     18.22 o
  -5   0  11        0.71        8.39      7.02 o
  -4   0  11     3901.30     3957.85     45.85 o
  -3   0  11     1616.46     1570.81     37.94 o
  -2   0  11     1189.20     1170.68     14.05 o
  -1   0  11        7.79       25.74      5.21 o
   0   0  11      733.38      689.47     17.10 o
   1   0  11     1055.81     1134.81     36.79 o
   2   0  11     3949.28     4033.25     60.47 o
   3   0  11       53.48       53.65     11.14 o
   4   0  11      936.23      950.46     49.85 o
   5   0  11      526.96      487.69     25.33 o
   6   0  11      244.21      217.56     18.33 o
   7   0  11      847.08      832.84     15.79 o
   8   0  11      617.88      616.30     23.43 o
   9   0  11        0.43        0.69      9.35 o
  -8   1  11      802.40      801.91     32.26 o
  -7   1  11       48.15       52.50     11.42 o
  -6   1  11      103.57      126.71     11.94 o
  -5   1  11     1817.66     1842.61     33.27 o
  -4   1  11     5844.16     5705.23    160.28 o
  -3   1  11      423.12      412.85     29.28 o
  -2   1  11      734.57      808.12     16.93 o
  -1   1  11        8.73       30.99      4.91 o
   0   1  11        7.43       35.49      5.01 o
   1   1  11     4652.92     4641.65     46.60 o
   2   1  11      124.39      114.24     12.33 o
   3   1  11     2654.61     2826.12    114.07 o
   4   1  11     1299.96     1265.27     43.88 o
   5   1  11       27.73       22.01     16.47 o
   6   1  11      730.34      747.18     30.13 o
   7   1  11        3.49        3.71      5.77 o
   8   1  11      338.52      340.45     13.88 o
   9   1  11      642.41      686.74     26.25 o
  -7   2  11      245.86      241.81     19.02 o
  -6   2  11       42.06       43.53     11.04 o
  -5   2  11     1321.92     1166.14     32.55 o
  -4   2  11      678.86      654.08     19.25 o
  -3   2  11     2936.13     2878.68     55.14 o
  -2   2  11       86.81       99.35      6.83 o
  -1   2  11       93.70      119.43      6.93 o
   0   2  11     1122.03     1128.60     19.42 o
   1   2  11      600.73      680.98     18.15 o
   2   2  11     3328.29     3379.51     33.95 o
   3   2  11     3165.84     3151.10     26.42 o
   4   2  11      183.22      212.81     15.28 o
   5   2  11     1943.85     2006.33     45.99 o
   6   2  11      628.45      595.43     27.74 o
   7   2  11      621.86      603.18     18.18 o
   8   2  11      245.98      262.08     12.40 o
   9   2  11      706.71      731.12     21.19 o
  10   2  11       89.02      101.32     10.67 o
  -7   3  11      559.81      580.29     27.53 o
  -6   3  11      136.07      156.51     15.32 o
  -5   3  11       85.60       75.38     12.06 o
  -4   3  11     2113.18     2000.74     40.87 o
  -3   3  11       68.70       87.58      8.93 o
  -2   3  11      329.42      359.08     13.04 o
  -1   3  11      231.18      305.03      9.90 o
   0   3  11        0.05        0.00      4.05 o
   1   3  11     2662.84     2719.02     50.02 o
   2   3  11     1437.57     1418.91     39.81 o
   3   3  11      115.75      133.24      5.63 o
   4   3  11      960.20     1011.41     30.42 o
   5   3  11     1980.49     1995.18    132.27 o
   6   3  11      655.66      674.33     27.77 o
   7   3  11      525.19      541.67     16.35 o
   8   3  11       25.15       22.68      8.04 o
   9   3  11       37.60       70.74      9.85 o
  10   3  11     1287.35     1231.02     42.41 o
  -6   4  11      461.42      443.89     23.84 o
  -5   4  11      720.08      705.21     27.22 o
  -4   4  11       81.90       78.31     11.26 o
  -3   4  11     2147.62     2044.60     39.48 o
  -2   4  11     1472.73     1456.67     31.03 o
  -1   4  11       28.24       39.64      4.96 o
   0   4  11     3296.75     3252.95     31.09 o
   1   4  11      345.30      396.81     10.08 o
   2   4  11      290.61      267.11     10.43 o
   3   4  11       32.34       39.83      8.39 o
   4   4  11      334.40      416.74     19.81 o
   5   4  11      307.65      309.22     18.50 o
   6   4  11     2051.82     2024.38     54.00 o
   7   4  11        9.30        9.21      6.38 o
   8   4  11      102.14       90.96     21.12 o
   9   4  11      437.31      423.97     16.87 o
  10   4  11      251.15      275.26     15.05 o
  -5   5  11       14.82        7.94     11.39 o
  -4   5  11      189.92      203.80     16.23 o
  -3   5  11      796.58      821.08     26.32 o
  -2   5  11       29.45       65.18      9.39 o
  -1   5  11     1405.13     1397.86     29.28 o
   0   5  11     2059.00     1989.42     25.70 o
   1   5  11     3072.87     3058.68     58.68 o
   2   5  11      512.68      524.85     18.75 o
   3   5  11      314.89      317.50     23.34 o
   4   5  11      193.37      252.30     15.13 o
   5   5  11     2664.88     2653.25     49.56 o
   6   5  11      720.47      706.97     27.99 o
   7   5  11     1130.53     1218.28     51.62 o
   8   5  11      108.90       98.94      9.88 o
   9   5  11       64.01       68.47      9.91 o
  10   5  11      498.66      466.43     19.35 o
  -4   6  11      354.81      313.28     18.92 o
  -3   6  11        0.24       54.13     10.49 o
  -2   6  11      825.12      806.11     25.41 o
  -1   6  11     4608.81     4325.06     52.94 o
   0   6  11      199.11      231.68     12.63 o
   1   6  11     1100.97     1080.74     18.11 o
   2   6  11       41.44       39.59      9.63 o
   3   6  11      224.23      257.36     14.43 o
   4   6  11      886.53      938.80     48.78 o
   5   6  11     1014.03      979.40     30.41 o
   6   6  11     2421.93     2579.91    139.83 o
   7   6  11      608.11      551.25     26.99 o
   8   6  11       65.92       75.57      9.88 o
   9   6  11      598.63      602.39     20.39 o
  -3   7  11      185.65      179.07     15.19 o
  -2   7  11      376.44      339.01     18.03 o
  -1   7  11        1.02       12.53      7.20 o
   0   7  11     2204.01     2298.26     37.15 o
   1   7  11        0.82       24.94      5.54 o
   3   7  11     1520.64     1573.86     43.18 o
   4   7  11      285.07      293.83     21.82 o
   5   7  11      480.38      523.37     31.15 o
   6   7  11     1145.83     1225.13     34.92 o
   7   7  11       38.81       43.14     13.94 o
   8   7  11      347.72      299.14     23.93 o
   9   7  11      715.90      728.57     22.53 o
  -2   8  11       54.93       50.93     10.79 o
  -1   8  11      611.15      571.75     21.82 o
   0   8  11      199.90      217.68     13.42 o
   5   8  11      240.78      212.81     21.22 o
   6   8  11       14.35       12.53     17.23 o
   7   8  11      568.61      520.44     35.52 o
   8   8  11      987.95      991.15     53.67 o
   9   8  11       90.33       74.61     29.14 o
  -1   9  11        5.32        8.50      8.36 o
   7   9  11      321.88      298.12     28.11 o
   8   9  11       58.52       54.85     25.55 o
  -5  -8  12      698.15      755.91     50.67 o
  -4  -8  12      106.44      127.25     22.63 o
  -3  -8  12      440.71      442.41     18.95 o
  -2  -8  12     1048.76     1011.92     28.70 o
  -1  -8  12        4.12        6.98      8.94 o
   0  -8  12      321.36      285.43     15.53 o
  -6  -7  12      373.88      358.80     19.93 o
  -5  -7  12       26.60        5.32     27.49 o
  -4  -7  12      347.82      319.68     15.21 o
  -3  -7  12     1639.39     1642.75     36.95 o
  -2  -7  12       19.87       34.99      7.98 o
  -1  -7  12     1924.63     1902.77     47.75 o
   0  -7  12      122.19      153.36     11.53 o
   1  -7  12        0.47        0.00      8.83 o
   2  -7  12      232.32      229.00     20.03 o
  -7  -6  12      857.78      863.87     28.66 o
  -6  -6  12        7.50        3.57      9.58 o
  -5  -6  12        1.75        0.00     10.63 o
  -4  -6  12      655.50      646.06     18.86 o
  -3  -6  12      332.38      333.66     13.64 o
  -2  -6  12     1535.61     1653.41     28.67 o
  -1  -6  12      298.87      309.51     13.76 o
   0  -6  12      377.77      366.80     15.10 o
   1  -6  12      274.17      241.13     13.48 o
   2  -6  12      178.81      159.37     11.40 o
   3  -6  12       29.84       51.64     11.36 o
   4  -6  12     1380.64     1361.58     66.10 o
  -8  -5  12     1436.40     1422.27     36.79 o
  -7  -5  12        6.41        0.00     19.54 o
  -6  -5  12     1213.42     1229.17     48.07 o
  -5  -5  12      383.94      405.59     18.76 o
  -4  -5  12      207.88      201.22      9.04 o
  -3  -5  12      850.54      890.03     19.60 o
  -2  -5  12      825.65      888.03     21.03 o
  -1  -5  12      513.87      486.52     15.63 o
   0  -5  12     1273.91     1261.13     25.31 o
   1  -5  12       61.24       62.02      8.68 o
   2  -5  12      160.94      170.52     11.21 o
   3  -5  12      916.87      942.26     24.05 o
   4  -5  12       30.71       28.86      9.96 o
   5  -5  12      243.46      228.13     14.39 o
  -8  -4  12       75.56       88.04     13.49 o
  -7  -4  12     1913.53     1897.85     59.22 o
  -6  -4  12      198.45      234.11     15.44 o
  -5  -4  12      163.17      180.44     14.01 o
  -4  -4  12      217.23      206.66     17.05 o
  -3  -4  12      458.99      466.20     13.80 o
  -2  -4  12      274.66      307.27     11.95 o
  -1  -4  12     1942.27     2015.89     28.91 o
   0  -4  12      460.91      439.61     15.95 o
   1  -4  12      198.25      206.32     11.16 o
   2  -4  12     1726.46     1766.88     37.92 o
   3  -4  12        0.16        4.35      7.52 o
   4  -4  12      199.41      200.81     12.63 o
   5  -4  12      356.31      343.57     16.33 o
   6  -4  12       89.10       91.53     11.50 o
  -8  -3  12     1238.96     1227.05     33.52 o
  -7  -3  12      464.48      533.54     45.49 o
  -6  -3  12      234.73      281.91     21.77 o
  -5  -3  12     1261.11     1261.36     54.30 o
  -4  -3  12       35.59       34.64      9.20 o
  -3  -3  12       40.76      110.87      6.24 o
  -2  -3  12     1314.41     1441.41     30.60 o
  -1  -3  12       52.13       88.26      9.96 o
   0  -3  12        1.67       64.68      7.01 o
   1  -3  12     3380.60     3434.89     38.20 o
   2  -3  12      282.57      305.01     14.17 o
   3  -3  12     1804.48     1769.69     29.77 o
   4  -3  12      570.23      546.49     18.04 o
   5  -3  12       22.58       36.27      8.82 o
   6  -3  12      330.35      322.83     16.02 o
   7  -3  12     1086.57     1042.60     27.27 o
  -8  -2  12     1262.54     1258.08     49.49 o
  -7  -2  12      773.31      773.27     48.15 o
  -6  -2  12     1024.28      942.91     26.98 o
  -5  -2  12      131.42      166.32     12.75 o
  -4  -2  12     2962.62     2939.10     42.60 o
  -3  -2  12     2331.79     2248.81     26.40 o
  -2  -2  12        4.20       14.01      3.80 o
  -1  -2  12      413.78      406.67     18.07 o
   0  -2  12      830.98      806.53     17.56 o
   1  -2  12      413.87      468.71     14.49 o
   2  -2  12     4546.88     4655.62     49.02 o
   3  -2  12      123.27      120.99      9.34 o
   4  -2  12       26.28       31.36      7.02 o
   5  -2  12      133.57      131.89     10.60 o
   6  -2  12      626.66      600.30     19.92 o
   7  -2  12      127.51      149.32     12.79 o
  -8  -1  12      111.43       98.70     12.62 o
  -7  -1  12      788.58      792.12     25.32 o
  -6  -1  12      167.29      165.15     13.50 o
  -5  -1  12      873.36      792.23     23.33 o
  -4  -1  12     5162.05     5185.07     61.86 o
  -3  -1  12      353.68      354.90     13.50 o
  -2  -1  12     1218.68     1193.21     15.57 o
  -1  -1  12       22.91      106.37      5.87 o
   0  -1  12      143.29      173.84      8.71 o
   1  -1  12     4488.76     4469.64     40.37 o
   2  -1  12     1614.71     1675.73     26.12 o
   3  -1  12      709.01      731.89     18.36 o
   4  -1  12     1198.44     1270.26     24.73 o
   5  -1  12      161.63      193.48     18.74 o
   6  -1  12       79.26       59.83      8.79 o
   7  -1  12      824.86      827.48     28.54 o
   8  -1  12        1.97        3.62      9.54 o
  -8   0  12      401.75      394.83     23.23 o
  -7   0  12        8.07        7.88      9.15 o
  -6   0  12       60.80       40.55     10.80 o
  -5   0  12     2252.32     2260.87     37.99 o
  -4   0  12      800.05      798.78     22.22 o
  -3   0  12     1982.59     2040.11     57.93 o
  -2   0  12      932.93      892.88     13.07 o
  -1   0  12       11.20       15.35      5.52 o
   0   0  12      117.84      121.61      7.85 o
   1   0  12     2415.12     2316.10     59.31 o
   2   0  12      662.77      705.03     27.34 o
   3   0  12     2252.25     2321.86     49.50 o
   4   0  12      131.60      157.51     15.19 o
   5   0  12      286.49      305.61     20.74 o
   6   0  12      821.72      801.34     33.78 o
   7   0  12       62.80       61.08      9.46 o
   8   0  12      366.46      352.93     26.20 o
  -7   1  12      507.02      470.59     24.90 o
  -6   1  12       42.52       74.43     13.35 o
  -5   1  12      446.80      446.43     47.52 o
  -4   1  12     1212.04     1381.91     28.52 o
  -3   1  12     1594.37     1569.02     28.98 o
  -2   1  12      106.56      115.83      7.86 o
  -1   1  12      541.97      635.84     15.32 o
   0   1  12      189.45      198.95     12.17 o
   1   1  12       36.10       41.99      5.25 o
   2   1  12     4294.51     4080.70     51.99 o
   3   1  12      813.23      893.74     30.21 o
   4   1  12        0.70        4.73     10.86 o
   5   1  12     2844.44     2761.10     56.94 o
   6   1  12      118.08      148.43     16.16 o
   7   1  12      220.08      207.06     18.08 o
   8   1  12      118.82      115.63      9.64 o
   9   1  12        0.48        0.00     10.07 o
  -7   2  12      132.58      152.90     15.96 o
  -6   2  12       10.76       14.96     10.43 o
  -5   2  12      208.75      218.28     16.57 o
  -4   2  12     1573.30     1561.99     30.01 o
  -3   2  12      502.55      483.47     16.66 o
  -2   2  12     1850.50     1855.53     34.17 o
  -1   2  12       85.42      115.56      7.24 o
   0   2  12      235.41      247.56      9.67 o
   1   2  12      493.74      544.36     14.75 o
   2   2  12       44.01       48.18      5.09 o
   3   2  12      132.25      156.18      7.27 o
   4   2  12     1378.20     1319.36     75.67 o
   5   2  12      163.61      186.87     16.00 o
   6   2  12     2122.99     2108.22     76.67 o
   7   2  12      169.46      148.69     18.01 o
   8   2  12       67.98       39.18      8.70 o
   9   2  12      101.86      133.17     10.95 o
  -6   3  12      466.57      432.61     24.01 o
  -5   3  12      453.98      455.82     22.46 o
  -4   3  12      228.46      274.14     16.53 o
  -3   3  12     1661.87     1607.90     35.28 o
  -2   3  12      260.49      276.57     24.93 o
  -1   3  12      219.10      259.96      9.85 o
   0   3  12     1326.61     1340.86     20.14 o
   1   3  12       69.25      101.80      6.52 o
   2   3  12      446.32      428.81     20.40 o
   3   3  12      654.47      627.52     33.02 o
   4   3  12      301.27      272.72     17.28 o
   5   3  12     1747.29     1790.41    103.02 o
   6   3  12      949.54     1009.97     35.94 o
   7   3  12      480.63      481.41     25.93 o
   8   3  12      114.46      100.37      9.43 o
   9   3  12      222.55      232.50     13.23 o
  -6   4  12      175.00      196.34     17.91 o
  -5   4  12      544.96      597.98     25.99 o
  -4   4  12      836.84      825.93     28.43 o
  -3   4  12       30.45       28.77      9.40 o
  -2   4  12      487.55      436.32     18.34 o
  -1   4  12     5047.68     4924.07     74.54 o
   0   4  12      186.87      194.73      8.33 o
   1   4  12     2111.79     2169.52     48.79 o
   2   4  12      570.67      586.91     31.06 o
   3   4  12       17.41       53.21     14.19 o
   4   4  12     1150.09     1203.15     33.68 o
   5   4  12     2123.25     2185.97     47.41 o
   6   4  12      329.17      335.21     45.21 o
   7   4  12     1125.80     1136.17     66.44 o
   8   4  12      202.89      201.08     19.56 o
   9   4  12        0.19        0.00      7.49 o
  -5   5  12     1803.73     1842.95     45.22 o
  -4   5  12        0.40        3.04      8.43 o
  -3   5  12       12.59       21.79      9.10 o
  -2   5  12     1470.55     1415.68     32.50 o
  -1   5  12      439.61      430.21     17.44 o
   0   5  12     1502.23     1500.94     35.91 o
   1   5  12      465.79      493.61     13.29 o
   2   5  12      816.79      824.43     28.36 o
   3   5  12      557.61      558.14     21.58 o
   4   5  12      601.36      636.29     24.29 o
   5   5  12      388.36      357.86     20.14 o
   6   5  12     1406.09     1473.56     82.57 o
   7   5  12      461.78      428.17     32.13 o
   8   5  12      129.95      134.26     15.71 o
   9   5  12      559.91      507.41     26.49 o
  -4   6  12      660.76      627.37     26.55 o
  -3   6  12        4.93        7.81      8.27 o
  -2   6  12      493.40      455.29     20.06 o
  -1   6  12     1874.55     1863.28     35.87 o
   0   6  12     1748.06     1785.89     32.44 o
   1   6  12        1.14        1.04      4.66 o
   2   6  12     1315.67     1371.95     41.62 o
   3   6  12       69.32       64.04     13.02 o
   4   6  12       97.57      124.15     12.53 o
   5   6  12     1244.71     1170.22     33.99 o
   6   6  12      127.23      140.15     14.65 o
   7   6  12       66.63       84.61     14.74 o
   8   6  12     1324.99     1285.45     77.90 o
   9   6  12        6.55        2.94     19.88 o
  -3   7  12        0.19        0.00      9.32 o
  -2   7  12      177.97      149.60     13.75 o
  -1   7  12      974.72      913.59     26.50 o
   0   7  12      213.50      205.63     12.68 o
   3   7  12      329.51      318.19     22.87 o
   4   7  12     1796.29     1805.51     53.54 o
   5   7  12      100.32      101.47     17.46 o
   6   7  12       81.10       69.95     18.04 o
   7   7  12     1023.87      994.03     35.42 o
   8   7  12      399.03      361.58     24.05 o
   9   7  12      513.79      523.64     29.12 o
  -1   8  12      241.68      270.77     16.13 o
   0   8  12      699.09      707.44     22.49 o
   5   8  12      665.04      620.16     33.84 o
   6   8  12      228.04      214.87     22.88 o
   7   8  12      318.37      280.20     27.91 o
   8   8  12      595.56      579.04     41.80 o
  -5  -7  13      180.30      174.41     15.76 o
  -4  -7  13      231.29      232.86     23.90 o
  -3  -7  13      112.09      124.77     10.89 o
  -2  -7  13     2015.24     2045.08     34.36 o
  -1  -7  13        1.91       12.75      8.26 o
   0  -7  13      912.47      909.50     43.45 o
   1  -7  13      113.71      114.17     12.08 o
  -6  -6  13      762.54      774.50     30.18 o
  -5  -6  13       16.15       20.99     10.52 o
  -4  -6  13       41.35       93.04     22.54 o
  -3  -6  13     1383.40     1379.77     26.21 o
  -2  -6  13      261.24      266.81     14.75 o
  -1  -6  13     1167.79     1181.12     25.77 o
   0  -6  13      481.56      475.44     17.41 o
   1  -6  13       66.28       57.90     10.18 o
   2  -6  13      230.70      219.29     13.71 o
   3  -6  13      226.94      227.35     14.60 o
  -7  -5  13     1071.36     1119.51     40.81 o
  -6  -5  13       30.77       42.18     12.10 o
  -5  -5  13      106.98      105.07     25.06 o
  -4  -5  13      243.48      249.28     16.20 o
  -3  -5  13      380.72      353.89     13.45 o
  -2  -5  13      920.97      941.20     21.43 o
  -1  -5  13      981.98     1017.42     23.03 o
   0  -5  13        0.17        3.16      6.88 o
   1  -5  13      686.38      670.38     20.03 o
   2  -5  13      691.47      691.47     22.21 o
   3  -5  13      178.50      185.73     19.00 o
   4  -5  13      453.52      475.97     21.53 o
  -7  -4  13       61.92       52.91     11.76 o
  -6  -4  13     1168.29     1178.40     31.57 o
  -5  -4  13      165.50      166.35     27.67 o
  -4  -4  13       39.01       41.50      9.38 o
  -3  -4  13      752.97      738.66     14.67 o
  -2  -4  13      323.47      352.16     18.99 o
  -1  -4  13      160.30      157.12      9.83 o
   0  -4  13      404.06      423.04     14.88 o
   1  -4  13      582.37      598.83     18.40 o
   2  -4  13      799.45      814.03     21.71 o
   3  -4  13     1196.15     1151.68     51.15 o
   4  -4  13       25.53       37.10      9.19 o
   5  -4  13       45.61       69.66     11.03 o
  -7  -3  13      424.05      445.48     31.69 o
  -6  -3  13      710.07      697.41     31.75 o
  -5  -3  13      250.27      259.95     21.88 o
  -4  -3  13     1919.70     2035.68     39.19 o
  -3  -3  13     1695.08     1619.53     21.07 o
  -2  -3  13      355.96      356.68     13.14 o
  -1  -3  13      144.34      177.43      9.68 o
   0  -3  13      544.07      549.15     16.30 o
   1  -3  13       66.20       68.76      8.73 o
   2  -3  13     1808.53     1801.66     30.61 o
   3  -3  13        1.69        0.00      8.09 o
   4  -3  13      234.95      220.50     13.05 o
   5  -3  13        4.62        0.58      9.43 o
   6  -3  13      261.29      271.09     15.41 o
  -7  -2  13      523.50      475.00     41.66 o
  -6  -2  13       30.57       89.20     13.15 o
  -5  -2  13     1225.57     1363.77    101.36 o
  -4  -2  13     2529.03     2456.44     48.40 o
  -3  -2  13     1313.65     1291.92     25.78 o
  -2  -2  13      842.31      867.23     14.56 o
  -1  -2  13      128.53      154.17      8.47 o
   0  -2  13       60.45       65.52      9.52 o
   1  -2  13     1923.65     2027.33     29.58 o
   2  -2  13      643.25      786.26     22.20 o
   3  -2  13     3111.04     3066.95     58.12 o
   4  -2  13       83.39       80.25      8.92 o
   5  -2  13       36.45       40.25      9.52 o
   6  -2  13      408.08      417.98     20.77 o
   7  -2  13      532.71      535.49     24.86 o
  -7  -1  13       11.28        0.88     10.01 o
  -6  -1  13      557.47      580.27     22.01 o
  -5  -1  13      538.80      527.74     29.24 o
  -4  -1  13      189.92      188.95     21.51 o
  -3  -1  13     3269.27     3218.04     45.42 o
  -2  -1  13       70.57       67.96      9.59 o
  -1  -1  13        0.85        1.54      3.81 o
   0  -1  13      495.32      525.12     14.62 o
   1  -1  13       49.16       86.88      7.89 o
   2  -1  13     2569.75     2614.22     33.64 o
   3  -1  13     1736.51     1758.05     28.82 o
   4  -1  13      464.66      545.54     17.55 o
   5  -1  13     1047.37     1145.58     25.90 o
   6  -1  13      954.62      962.01     24.85 o
   7  -1  13      151.01      156.05     12.52 o
  -7   0  13      264.59      259.43     19.75 o
  -6   0  13      328.85      286.89     17.51 o
  -5   0  13      267.29      221.10     13.81 o
  -4   0  13     2363.25     2371.70     38.65 o
  -3   0  13      176.40      176.02     10.39 o
  -2   0  13     1811.47     1796.10     30.12 o
  -1   0  13      669.86      678.44     20.21 o
   0   0  13      373.56      359.71     12.59 o
   1   0  13      988.27      978.87     19.38 o
   2   0  13     1156.60     1202.68     52.44 o
   3   0  13        0.05        8.48     12.45 o
   4   0  13     1270.33     1302.02     59.41 o
   5   0  13      481.26      446.17     25.74 o
   6   0  13      209.96      211.50     12.36 o
   7   0  13      375.35      381.84     16.91 o
   8   0  13        0.34        5.32     10.44 o
  -7   1  13        8.46        4.90     10.16 o
  -6   1  13      158.56      174.97     16.22 o
  -5   1  13      907.39      853.39     29.90 o
  -4   1  13       61.55       83.02     13.35 o
  -3   1  13      954.80      929.64     23.43 o
  -2   1  13     1422.87     1481.46     30.97 o
  -1   1  13        5.63       12.51      5.49 o
   0   1  13     1113.78     1147.22     39.64 o
   1   1  13      408.36      414.88     12.54 o
   2   1  13      390.69      408.85     12.31 o
   3   1  13     1619.63     1575.49     41.86 o
   4   1  13     1732.10     1713.81     45.30 o
   5   1  13      123.03      136.54     16.10 o
   6   1  13     1722.05     1851.90     50.48 o
   7   1  13       30.05       21.64     17.48 o
   8   1  13       97.17       81.06     20.10 o
  -6   2  13      228.64      298.25     20.37 o
  -5   2  13        2.82        0.00      8.78 o
  -4   2  13      423.84      403.72     20.69 o
  -3   2  13     1121.82     1113.33     31.92 o
  -2   2  13       19.70       45.77      6.59 o
  -1   2  13     2542.13     2423.01     35.82 o
   0   2  13     1638.11     1629.56     23.76 o
   1   2  13      675.63      725.08     15.79 o
   2   2  13      141.50      184.29      8.37 o
   3   2  13      835.97      792.92     21.37 o
   4   2  13        4.42        0.00     11.59 o
   5   2  13     1680.64     1764.40    117.75 o
   6   2  13      285.88      270.72     19.96 o
   7   2  13     1620.16     1534.67     47.24 o
   8   2  13      250.16      239.44     24.09 o
   9   2  13      342.70      310.67     27.61 o
  -6   3  13       13.97       13.71     11.35 o
  -5   3  13     1120.29     1204.11     35.89 o
  -4   3  13      601.70      667.08     25.37 o
  -3   3  13        0.53       26.42      7.96 o
  -2   3  13     1353.77     1303.12     30.82 o
  -1   3  13     2063.55     2002.01     27.44 o
   0   3  13      747.49      716.61     15.83 o
   1   3  13      953.50      981.79     22.65 o
   2   3  13        0.25        1.98      3.93 o
   3   3  13       65.94       62.00     10.36 o
   4   3  13      777.54      735.01     28.95 o
   5   3  13      581.55      542.59     26.69 o
   6   3  13     1072.67     1059.25     83.06 o
   7   3  13      519.84      494.88     28.45 o
   8   3  13       53.23       56.03     24.34 o
   9   3  13       27.30       19.03     20.80 o
  -5   4  13      543.87      527.61     25.06 o
  -4   4  13      219.96      171.37     15.11 o
  -3   4  13       30.47       22.53      7.61 o
  -2   4  13      709.65      658.27     23.13 o
  -1   4  13      175.45      165.27      9.73 o
   0   4  13     3198.81     3119.90     72.05 o
   1   4  13       28.93       46.22      5.38 o
   2   4  13      171.32      202.39      7.92 o
   3   4  13       27.75       33.05     10.25 o
   4   4  13       10.36       13.93     19.77 o
   5   4  13     1710.99     1773.34     44.93 o
   6   4  13      856.85      875.30     39.66 o
   7   4  13        6.98        9.75     14.17 o
   8   4  13      375.93      364.34     24.98 o
   9   4  13      425.14      447.67     32.21 o
  -4   5  13      300.55      296.30     19.63 o
  -3   5  13       38.50       26.47      8.63 o
  -2   5  13        0.98        3.00      6.84 o
  -1   5  13     2573.01     2443.27     40.81 o
   0   5  13      565.73      534.08     15.37 o
   1   5  13      773.73      762.58     37.87 o
   2   5  13      499.45      525.43     29.83 o
   3   5  13        5.20        0.00     11.61 o
   4   5  13     1685.50     1685.12     40.29 o
   5   5  13      955.73      960.94     32.62 o
   6   5  13      109.27      119.01     15.17 o
   7   5  13      438.73      416.99     25.11 o
   8   5  13      879.53      902.18     38.11 o
   9   5  13      194.38      169.97     21.71 o
  -3   6  13      188.17      174.33     15.23 o
  -2   6  13      407.25      386.61     19.20 o
  -1   6  13      123.52      135.45     11.82 o
   0   6  13     1136.23     1087.87     26.36 o
   2   6  13      299.08      281.87     21.75 o
   3   6  13     1280.60     1315.54     46.07 o
   4   6  13      657.22      645.80     36.21 o
   5   6  13      358.45      328.64     19.22 o
   6   6  13      625.64      703.74     28.57 o
   7   6  13      800.67      837.51     36.32 o
   8   6  13        4.38       12.94     18.17 o
  -2   7  13        1.49        7.69      7.71 o
  -1   7  13      520.00      513.70     20.79 o
   0   7  13      394.75      397.99     17.39 o
   4   7  13     1015.55     1066.82     42.69 o
   5   7  13      792.91      786.62     39.70 o
   6   7  13       89.68      106.54     20.62 o
   7   7  13       24.02       55.06     24.32 o
   8   7  13     1368.84     1192.51     41.64 o
  -1   8  13      491.88      513.63     21.62 o
   6   8  13        0.37       14.88     21.96 o
   7   8  13      193.42      199.24     26.43 o
  -3  -7  14      451.95      444.93     17.49 o
  -2  -7  14        4.45       11.18      9.25 o
  -1  -7  14     1686.82     1815.05     34.44 o
  -5  -6  14      602.36      560.67     24.40 o
  -4  -6  14       63.44       63.66     12.00 o
  -3  -6  14        1.70       27.22      7.39 o
  -2  -6  14     1262.92     1354.15     40.05 o
  -1  -6  14      197.11      191.26     12.89 o
   0  -6  14      453.56      402.79     16.83 o
   1  -6  14     1097.22     1120.08     35.64 o
   2  -6  14        8.69        7.79     11.04 o
  -6  -5  14     1184.96     1130.48     32.59 o
  -5  -5  14        9.35        0.00     18.10 o
  -4  -5  14      290.76      309.84     18.33 o
  -3  -5  14      739.24      719.66     33.00 o
  -2  -5  14       52.77       47.35      8.35 o
  -1  -5  14      739.66      746.33     20.70 o
   0  -5  14      930.61      918.65     51.45 o
   1  -5  14       99.91       99.14     10.16 o
   2  -5  14     1109.83     1134.05     27.72 o
   3  -5  14      332.42      295.73     17.43 o
  -6  -4  14      150.76      169.79     15.58 o
  -5  -4  14      495.73      514.13     25.11 o
  -4  -4  14     1395.88     1356.02     32.98 o
  -3  -4  14       70.35       67.78      9.81 o
  -2  -4  14      460.18      458.66     14.93 o
  -1  -4  14      424.81      400.54     15.19 o
   0  -4  14      319.96      322.64     23.86 o
   1  -4  14      481.97      487.41     20.17 o
   2  -4  14      759.51      782.88     26.24 o
   3  -4  14      200.05      195.46     13.45 o
   4  -4  14      242.45      263.76     17.77 o
   5  -4  14       24.57       12.59     10.22 o
  -6  -3  14       43.85       44.29     11.95 o
  -5  -3  14      826.03      782.23     51.85 o
  -4  -3  14        0.61        3.07      8.82 o
  -3  -3  14     1470.19     1511.70     29.58 o
  -2  -3  14      439.33      392.61     11.16 o
  -1  -3  14        0.10        1.43      6.07 o
   0  -3  14      214.25      214.15     11.32 o
   1  -3  14      842.34      858.03     21.46 o
   2  -3  14      219.84      224.75     12.56 o
   3  -3  14     1445.54     1438.91     29.21 o
   4  -3  14        0.82       48.73      9.66 o
   5  -3  14      109.46      101.86     11.30 o
  -7  -2  14      185.17      174.01     17.42 o
  -6  -2  14      113.94      127.32     12.74 o
  -5  -2  14      201.30      197.62     14.92 o
  -4  -2  14     2229.19     2259.34     54.83 o
  -3  -2  14     1210.42     1188.69     28.99 o
  -2  -2  14      215.22      216.21     15.15 o
  -1  -2  14      430.57      386.30     14.86 o
   0  -2  14       58.79       82.70      8.00 o
   1  -2  14       48.98       58.32     12.49 o
   2  -2  14     1598.46     1725.66     32.70 o
   3  -2  14      117.61      117.24     10.29 o
   4  -2  14      710.10      701.15     29.07 o
   5  -2  14      508.90      507.53     29.20 o
   6  -2  14       54.69       50.62     11.06 o
  -6  -1  14      102.47      100.84     18.83 o
  -5  -1  14      534.35      520.40     20.65 o
  -4  -1  14     1944.87     1960.42     73.12 o
  -3  -1  14      293.94      308.34     13.97 o
  -2  -1  14     1514.33     1521.13     19.19 o
  -1  -1  14      161.62      173.06      7.73 o
   0  -1  14        3.12       49.76      5.30 o
   1  -1  14      904.00      960.56     20.91 o
   2  -1  14      197.19      222.27     14.11 o
   3  -1  14      553.27      601.41     18.27 o
   4  -1  14     1460.23     1580.46     30.08 o
   5  -1  14        7.80       12.16      8.56 o
   6  -1  14      607.77      613.91     27.25 o
   7  -1  14      165.74      203.62     14.34 o
  -6   0  14       52.68       53.33     13.23 o
  -5   0  14      857.25      861.78     25.89 o
  -4   0  14      201.56      195.80     16.30 o
  -3   0  14     1056.11     1077.41     23.60 o
  -2   0  14      151.17      179.70     10.36 o
  -1   0  14      566.08      543.35     11.94 o
   0   0  14     1451.84     1453.36     18.94 o
   1   0  14       99.84       94.61      8.01 o
   2   0  14      776.49      803.12     32.03 o
   3   0  14     1707.54     1734.39    120.63 o
   4   0  14      612.48      611.91     29.51 o
   5   0  14     1443.67     1506.85     47.02 o
   6   0  14      731.80      752.65     22.30 o
   7   0  14      287.61      283.63     21.99 o
  -6   1  14      232.25      265.57     19.95 o
  -5   1  14      181.85      235.37     17.45 o
  -4   1  14     1632.07     1550.79     32.49 o
  -3   1  14       20.30       52.11      8.66 o
  -2   1  14      124.68      163.91     10.02 o
  -1   1  14     2658.38     2648.61     33.19 o
   0   1  14        2.05       38.67      6.11 o
   1   1  14      639.82      685.99     41.40 o
   2   1  14      385.68      408.50     12.94 o
   3   1  14       25.65       23.85      4.85 o
   4   1  14      165.11      240.29     18.83 o
   5   1  14     1782.90     1849.23     50.12 o
   6   1  14      805.50      694.50     33.80 o
   7   1  14      647.92      621.79     54.49 o
   8   1  14      432.58      456.40     39.56 o
  -5   2  14     1175.32     1105.06     34.61 o
  -4   2  14        7.46       26.96      9.43 o
  -3   2  14      225.57      195.18     15.00 o
  -2   2  14      799.37      790.46     18.88 o
  -1   2  14      556.45      621.24     17.24 o
   0   2  14     4076.38     4079.44     47.13 o
   1   2  14      850.24      830.78     17.56 o
   2   2  14        7.17        7.44      4.47 o
   3   2  14       13.05       15.07      4.99 o
   4   2  14      188.54      189.62     17.34 o
   5   2  14       97.52       99.18     16.02 o
   6   2  14     1213.79     1293.27     43.28 o
   7   2  14       37.42       52.08     19.50 o
   8   2  14       68.64       81.16     21.56 o
  -5   3  14        6.62        3.85      9.45 o
  -4   3  14      410.62      478.20     22.99 o
  -3   3  14      128.70      124.02     12.60 o
  -2   3  14      376.26      363.91     18.10 o
  -1   3  14     2563.47     2515.26     42.31 o
   0   3  14     3262.86     3186.03     44.66 o
   1   3  14      671.88      698.78     24.77 o
   2   3  14      675.31      617.63     31.43 o
   3   3  14        7.41       20.41     15.91 o
   4   3  14      224.11      214.46     18.41 o
   5   3  14     2986.49     2917.35     60.71 o
   6   3  14      268.42      280.55     21.43 o
   7   3  14      194.02      190.98     19.91 o
   8   3  14      937.86      813.36     47.60 o
  -4   4  14       53.96       41.29     10.98 o
  -3   4  14        8.28        2.26      7.04 o
  -2   4  14      340.80      327.06     17.53 o
  -1   4  14     2188.33     2138.07     36.11 o
   0   4  14       35.45       49.50      7.14 o
   1   4  14     2008.73     1929.86     25.06 o
   2   4  14      174.39      162.15     14.52 o
   3   4  14        5.80        7.62     11.38 o
   4   4  14     1216.51     1227.75     47.74 o
   5   4  14       43.19       26.77     13.78 o
   6   4  14      589.88      593.31     29.38 o
   7   4  14      957.59     1016.67     39.38 o
   8   4  14       73.64      106.79     21.02 o
  -3   5  14       97.09      104.49     12.47 o
  -2   5  14      413.85      388.76     18.97 o
  -1   5  14        5.45        0.00      7.10 o
   0   5  14     1217.95     1169.59     22.92 o
   1   5  14      256.26      266.91     11.42 o
   2   5  14       48.10      100.76     17.20 o
   3   5  14      781.96      777.95     75.24 o
   4   5  14      215.73      224.03     17.95 o
   5   5  14      617.82      662.94     28.36 o
   6   5  14      322.82      323.30     21.98 o
   7   5  14      408.34      407.84     24.02 o
   8   5  14      289.57      283.20     81.78 o
  -2   6  14      186.19      194.16     15.07 o
  -1   6  14      830.16      812.02     25.79 o
   0   6  14        7.71       14.65      6.97 o
   2   6  14      988.24     1021.33     41.26 o
   3   6  14      850.40      759.78     38.52 o
   4   6  14     1024.74      976.65     45.28 o
   5   6  14      137.73      125.05     19.81 o
   6   6  14        0.12        9.21     15.42 o
   7   6  14      125.18      112.02     23.86 o
   8   6  14     1184.41     1093.93     67.95 o
  -1   7  14        0.79        4.08      7.70 o
   4   7  14      781.50      798.74     39.56 o
   5   7  14      609.17      634.07     39.43 o
   6   7  14       57.92       47.96     22.45 o
   7   7  14      221.00      216.60     29.64 o
  -3  -6  15      304.69      323.78     28.15 o
  -2  -6  15      111.24      145.77     18.16 o
  -1  -6  15      327.84      328.24     15.70 o
   0  -6  15      858.96      883.96     43.97 o
  -4  -5  15      110.33      112.75     23.71 o
  -3  -5  15      406.80      407.98     18.51 o
  -2  -5  15      472.56      484.22     16.79 o
  -1  -5  15      142.93      151.65     12.99 o
   0  -5  15       46.80       56.98      9.73 o
   1  -5  15     1017.32     1084.62     34.81 o
   2  -5  15       10.86       21.74      9.44 o
  -5  -4  15      449.11      439.48     21.80 o
  -4  -4  15     1132.72     1123.86     50.51 o
  -3  -4  15     2089.35     2073.04     48.16 o
  -2  -4  15       12.62       10.70      6.68 o
  -1  -4  15      105.56      103.15      9.42 o
   0  -4  15      372.94      380.20     15.63 o
   1  -4  15      139.37      166.62     11.86 o
   2  -4  15     1005.28      997.80     25.47 o
   3  -4  15      562.37      554.83     27.65 o
   4  -4  15       19.01       33.41     10.13 o
  -6  -3  15      367.26      321.87     19.00 o
  -5  -3  15       85.17      100.85     13.64 o
  -4  -3  15     3426.60     3504.27     94.61 o
  -3  -3  15       46.42       44.69     10.14 o
  -2  -3  15      568.67      560.06     25.25 o
  -1  -3  15      503.48      479.59     15.77 o
   0  -3  15       62.42       65.03      8.58 o
   1  -3  15      896.94      972.79     23.60 o
   2  -3  15     1708.86     1839.26     32.83 o
   3  -3  15       96.48       98.03     11.41 o
   4  -3  15      673.10      725.47     33.66 o
   5  -3  15      582.45      562.09     21.00 o
  -6  -2  15        0.54        6.52     15.08 o
  -5  -2  15      926.29      904.14     38.18 o
  -4  -2  15      621.52      635.77     23.58 o
  -3  -2  15      630.90      711.28     21.98 o
  -2  -2  15      570.77      579.61     18.89 o
  -1  -2  15       72.83       77.71      6.46 o
   0  -2  15      594.06      602.24     17.64 o
   1  -2  15      558.27      623.61     30.25 o
   2  -2  15       73.47       89.01      9.07 o
   3  -2  15      922.80      953.96     24.46 o
   4  -2  15      594.64      598.50     21.29 o
   5  -2  15      278.29      299.07     16.30 o
  -6  -1  15      251.50      236.37     16.76 o
  -5  -1  15      342.08      330.05     17.73 o
  -4  -1  15      186.31      196.66     14.72 o
  -3  -1  15      524.75      531.55     18.21 o
  -2  -1  15       55.82       47.09      8.50 o
  -1  -1  15      899.87      865.98     21.07 o
   0  -1  15      544.15      547.28     15.69 o
   1  -1  15       77.86       85.72      8.70 o
   2  -1  15      430.27      510.74     18.41 o
   3  -1  15      806.90      811.49     35.90 o
   4  -1  15       95.39      110.84     10.94 o
   5  -1  15     1399.45     1518.30     31.60 o
   6  -1  15        8.16       26.24     11.34 o
  -5   0  15      549.53      531.21     49.98 o
  -4   0  15      380.72      373.87     17.92 o
  -3   0  15       65.02       76.66      8.91 o
  -2   0  15      862.31      823.55     20.90 o
  -1   0  15      461.56      469.11     11.60 o
   0   0  15      360.34      352.33     10.39 o
   1   0  15     1013.99      975.66     16.61 o
   2   0  15        0.24        0.00      5.00 o
   3   0  15      103.69      132.71     11.06 o
   4   0  15      531.70      560.27     26.27 o
   5   0  15      218.51      209.55     22.21 o
   6   0  15      952.06      955.62     25.40 o
   7   0  15      264.83      291.15     16.11 o
  -5   1  15      705.13      663.43     27.86 o
  -4   1  15      175.80      183.69     15.27 o
  -3   1  15      322.08      317.96     15.58 o
  -2   1  15      269.50      266.65     17.07 o
  -1   1  15      395.94      384.99     14.20 o
   0   1  15     3240.96     3270.05     37.73 o
   1   1  15        7.77       13.57      6.03 o
   2   1  15      349.47      338.01     12.81 o
   3   1  15        2.86       21.84      5.89 o
   4   1  15      137.92      146.79     18.08 o
   5   1  15     1211.26     1224.49     55.08 o
   6   1  15      698.13      693.00     33.94 o
   7   1  15      186.94      171.05     22.15 o
  -5   2  15      401.72      369.25     22.05 o
  -4   2  15      805.26      839.39     30.22 o
  -3   2  15       12.08        7.29      8.00 o
  -2   2  15      109.06       86.75      8.66 o
  -1   2  15     2050.99     2125.00     42.22 o
   0   2  15      909.71      867.90     19.48 o
   1   2  15     2812.61     2742.27     32.72 o
   2   2  15      340.05      445.37     15.21 o
   3   2  15      131.82      130.24     14.76 o
   4   2  15      963.20      961.15     38.08 o
   5   2  15      884.82      933.65     37.00 o
   6   2  15       24.98       23.72     18.35 o
   7   2  15      885.69      866.10     38.42 o
  -4   3  15        8.74        4.79      9.13 o
  -3   3  15       42.70       56.12     10.63 o
  -2   3  15      422.58      424.50     19.73 o
  -1   3  15      908.85      890.22     34.47 o
   0   3  15      946.00     1024.79     35.49 o
   1   3  15     1648.94     1630.41     24.70 o
   2   3  15       46.33       50.00     13.48 o
   3   3  15      259.21      240.39     19.09 o
   4   3  15      565.90      571.30     28.24 o
   5   3  15      237.38      231.54     19.93 o
   6   3  15      738.81      757.64     47.16 o
   7   3  15      622.28      602.80     32.24 o
  -3   4  15       85.52       71.53     11.52 o
  -2   4  15       79.42       64.03     10.33 o
  -1   4  15      402.90      403.19     24.74 o
   0   4  15     1239.01     1200.11     24.47 o
   1   4  15       31.81       28.76      8.83 o
   2   4  15     1107.41     1130.22     49.99 o
   3   4  15     1330.00     1339.26     38.94 o
   4   4  15       33.93       51.22     16.23 o
   5   4  15      489.29      449.77     24.97 o
   6   4  15      140.54      144.58     17.51 o
   7   4  15        7.92        6.77     19.78 o
  -3   5  15       15.92        9.71      8.69 o
  -2   5  15      260.62      245.06     16.55 o
  -1   5  15      548.40      562.19     21.61 o
   0   5  15      120.06       98.59      9.53 o
   1   5  15      736.83      714.66     35.32 o
   2   5  15     1553.23     1663.65     56.57 o
   3   5  15      111.12      107.74     18.50 o
   4   5  15     1063.64     1023.99     34.70 o
   5   5  15       24.37       34.26     15.59 o
   6   5  15      233.32      221.29     20.20 o
   7   5  15      320.37      269.59     22.03 o
  -1   6  15      254.75      290.31     16.34 o
   3   6  15     1267.88     1119.65     46.39 o
   4   6  15       27.46       35.36     20.62 o
   5   6  15      221.19      229.24     26.12 o
   6   6  15       60.35       77.07     23.15 o
   7   6  15        3.20       20.56     25.42 o
   5   7  15      659.28      624.00     39.10 o
   6   7  15        2.55       14.40     25.32 o
  -2  -5  16      114.42       92.20      9.85 o
  -1  -5  16      161.54      135.03     11.72 o
   0  -5  16      167.68      164.73     12.62 o
  -4  -4  16     2035.02     2037.85     43.00 o
  -3  -4  16      128.71      157.39     13.70 o
  -2  -4  16      750.05      696.33     16.37 o
  -1  -4  16       94.61      115.70      9.83 o
   0  -4  16        4.63       13.64      8.10 o
   1  -4  16     1114.14     1157.43     27.64 o
   2  -4  16       83.88       79.14     11.01 o
  -4  -3  16        0.45       10.59     16.92 o
  -3  -3  16     1256.46     1302.69     29.75 o
  -2  -3  16        2.16        1.56      9.27 o
  -1  -3  16      133.15      122.48      7.98 o
   0  -3  16      437.86      442.41     16.93 o
   1  -3  16      128.84      128.20     10.44 o
   2  -3  16      663.92      693.08     35.19 o
   3  -3  16      760.65      774.97     23.63 o
   4  -3  16       81.81       73.03     11.63 o
  -5  -2  16       36.99       23.87     10.80 o
  -4  -2  16     1048.50     1011.21     45.40 o
  -3  -2  16      102.61      115.03     11.36 o
  -2  -2  16      622.45      609.38     19.95 o
  -1  -2  16      500.71      540.56     17.61 o
   0  -2  16      395.16      441.42     12.79 o
   1  -2  16     1025.14     1073.14     24.65 o
   2  -2  16      270.47      301.96     14.78 o
   3  -2  16      241.71      286.80     15.01 o
   4  -2  16      414.07      431.18     18.49 o
  -5  -1  16      843.34      789.76     27.11 o
  -4  -1  16      145.85      161.13     14.28 o
  -3  -1  16      184.66      156.07     11.74 o
  -2  -1  16      665.14      650.81     30.64 o
  -1  -1  16       34.64       41.41      5.59 o
   0  -1  16     1687.10     1630.77     33.80 o
   1  -1  16      652.86      630.27     14.72 o
   2  -1  16      291.01      316.16     15.00 o
   3  -1  16       64.37       80.16      9.63 o
   4  -1  16     1078.19     1111.97     32.12 o
   5  -1  16       19.20       45.84     11.28 o
  -4   0  16      529.51      506.24     20.97 o
  -3   0  16      394.61      347.96     22.39 o
  -2   0  16       84.16       92.31      9.49 o
  -1   0  16     1174.41     1171.96     21.55 o
   0   0  16     1685.88     1710.33     32.55 o
   1   0  16      487.23      495.65     12.77 o
   2   0  16      302.99      314.94     10.71 o
   3   0  16      148.51      149.30     11.39 o
   4   0  16       10.62       16.83      9.03 o
   5   0  16     1024.36     1132.51     41.26 o
   6   0  16      140.85      126.94     12.58 o
  -4   1  16      642.76      602.99     26.32 o
  -3   1  16        8.96       24.69      9.41 o
  -2   1  16       83.55      105.49      9.85 o
  -1   1  16     1657.31     1671.08     28.94 o
   0   1  16      187.88      209.09     11.22 o
   1   1  16     1661.53     1617.43     32.14 o
   2   1  16      163.19      141.92      9.33 o
   3   1  16        1.97        4.20     16.18 o
   4   1  16      152.98      188.52     25.43 o
   5   1  16      376.51      322.97     30.09 o
   6   1  16      350.94      370.36     27.87 o
  -4   2  16        7.71       20.67      9.27 o
  -3   2  16      284.18      259.70     17.75 o
  -2   2  16      210.78      208.73     13.01 o
  -1   2  16       18.01       21.68      6.98 o
   0   2  16     1800.74     1772.25     28.27 o
   1   2  16      133.77      145.74      9.22 o
   2   2  16      290.97      277.15     11.43 o
   3   2  16      447.95      429.02     25.87 o
   4   2  16       30.20       21.61     15.56 o
   5   2  16      546.90      579.89     30.81 o
   6   2  16      592.10      522.20     30.90 o
  -3   3  16        3.26       17.23      8.54 o
  -2   3  16       13.77        4.46      7.88 o
  -1   3  16      553.50      516.09     18.08 o
   0   3  16      179.58      191.24     13.71 o
   1   3  16      432.45      439.90     14.16 o
   2   3  16     1480.05     1500.77     42.98 o
   3   3  16       56.06       54.84     14.58 o
   4   3  16      758.17      793.79     33.67 o
   5   3  16      370.18      319.49     25.85 o
   6   3  16       80.99       75.41     19.97 o
  -2   4  16      501.16      470.13     21.68 o
  -1   4  16       18.85       10.53      7.17 o
   0   4  16      297.81      307.23     13.69 o
   1   4  16      548.44      513.89     34.85 o
   2   4  16      284.40      261.39     28.07 o
   3   4  16      923.23      908.16     34.38 o
   4   4  16      883.55      828.55     35.90 o
   5   4  16       50.62       44.16     21.76 o
   6   4  16      120.86      117.64     19.32 o
  -1   5  16     1098.10     1099.61     30.46 o
   1   5  16       90.62      110.83     19.97 o
   2   5  16      496.10      474.14     34.48 o
   3   5  16     1398.92     1261.39     54.95 o
   4   5  16      158.87      129.40     22.45 o
   5   5  16      810.49      780.63     47.14 o
   6   5  16       58.37       54.53     19.62 o
   4   6  16     2172.23     2295.70     72.59 o
   5   6  16       84.55       82.81     24.31 o
  -3  -3  17        8.76       17.30     12.23 o
  -2  -3  17      490.27      479.52     19.55 o
  -1  -3  17      117.08      130.89     10.01 o
   0  -3  17      253.48      232.34     13.53 o
   1  -3  17      526.73      536.04     19.54 o
   2  -3  17       50.29       54.58     10.56 o
  -3  -2  17      929.09      895.36     25.40 o
  -2  -2  17      183.40      171.29     14.21 o
  -1  -2  17       78.57       64.92      7.10 o
   0  -2  17     1144.67     1171.14     27.32 o
   1  -2  17       41.83       66.48      9.72 o
   2  -2  17      264.95      268.40     25.60 o
   3  -2  17      439.04      477.67     20.73 o
  -3  -1  17       63.41       64.89     15.55 o
  -2  -1  17        6.43       59.90     10.00 o
  -1  -1  17     1400.62     1428.40     31.27 o
   0  -1  17      129.27      126.71      8.39 o
   1  -1  17     1113.25     1108.95     31.22 o
   2  -1  17      681.38      666.32     20.79 o
   3  -1  17        9.75       10.27      8.77 o
   4  -1  17        0.89       77.24     12.40 o
  -3   0  17       83.89       62.44     10.77 o
  -2   0  17      481.72      416.36     25.83 o
  -1   0  17      619.24      613.99     19.13 o
   0   0  17     1517.66     1574.19     25.43 o
   1   0  17      935.62      924.53     17.64 o
   2   0  17       14.89       20.66      5.78 o
   3   0  17       39.26       37.44      5.97 o
   4   0  17       82.28       79.71     10.56 o
   5   0  17        3.57       20.72     10.53 o
  -3   1  17      213.87      238.99     17.96 o
  -2   1  17      282.18      268.70     13.32 o
  -1   1  17      398.22      369.04     15.34 o
   0   1  17     1509.61     1523.69     21.58 o
   1   1  17       84.21       97.92      9.09 o
   2   1  17      817.45      781.17     19.90 o
   3   1  17      273.52      267.79     36.31 o
   4   1  17      296.58      249.53     20.73 o
   5   1  17      858.68      844.39     39.33 o
  -3   2  17        0.04       18.75      9.73 o
  -2   2  17      422.38      382.51     17.47 o
  -1   2  17      837.77      808.42     23.69 o
   0   2  17       17.37       38.05      7.74 o
   1   2  17      655.32      669.96     17.97 o
   2   2  17      534.01      517.52     28.61 o
   3   2  17       58.87       61.91     17.45 o
   4   2  17     1065.57     1081.76     41.16 o
   5   2  17       58.79       70.43     18.97 o
  -2   3  17      470.60      400.62     20.98 o
  -1   3  17       68.93       84.28     10.29 o
   0   3  17       75.98       86.99     10.10 o
   1   3  17      208.00      177.16     26.74 o
   2   3  17        7.23       12.92     16.76 o
   3   3  17     1506.64     1473.74     65.88 o
   4   3  17      281.47      254.02     31.94 o
   5   3  17      244.60      263.23     22.04 o
  -1   4  17      990.56      990.30     29.43 o
   0   4  17        0.32       15.74     23.14 o
   1   4  17       26.82        0.00     22.56 o
   2   4  17      826.27      803.46     45.89 o
   3   4  17      304.87      314.43     32.63 o
   4   4  17     1096.15     1087.27     39.89 o
   5   4  17      312.63      283.46     22.65 o
   2   5  17      393.59      344.31     30.68 o
   3   5  17      542.63      524.75     37.35 o
   4   5  17      849.87      918.68     50.27 o
   0  -2  18      104.97       75.13      7.66 o
  -1  -1  18       75.45       92.51     10.97 o
   0  -1  18     1056.31     1097.10     21.81 o
   1  -1  18      146.28      151.83      9.47 o
   2  -1  18      505.76      525.54     15.33 o
  -1   0  18     1510.11     1475.22     31.38 o
   0   0  18      802.76      802.52     26.35 o
   1   0  18      434.78      471.04     13.57 o
   2   0  18      686.27      660.99     23.00 o
   3   0  18        1.25        0.00      8.35 o
  -1   1  18      495.83      486.54     29.15 o
   0   1  18      166.86      193.34     17.71 o
   1   1  18      621.43      600.20     17.12 o
   2   1  18       67.37       78.96     10.09 o
   3   1  18      670.51      679.83     21.55 o
  -1   2  18      587.19      603.96     21.16 o
   0   2  18      218.69      231.31     13.59 o
   1   2  18       51.29       63.39     18.86 o
   2   2  18      519.84      514.99     28.85 o
   3   2  18      903.56      875.18     40.91 o
   0   3  18       93.44       62.60     18.38 o
   1   3  18       55.36       58.35     26.56 o
   2   3  18      780.40      806.94     49.28 o
   3   3  18        0.64        8.47     20.66 o
